# Supplementary material for: Investigating the “off-hour effect” on outcomes of neonates undergoing emergency gastrointestinal surgery
Source: PeerJ. 2025 May 19;13:e19468. doi: 10.7717/peerj.19468 (PMC12097235; doi:10.7717/peerj.19468)
Supplement: Supplemental Information 1 [file peerj-13-19468-s001.csv]

pretrans	age	weight	loweight	sex	birth body weight	gestationdays	premature	ASA	surgical type	diagnosis	operation method	anesthesia	surgical date	the beginning of anesthesia	intubation time	the beginning of surgical time	the end of surgical time	the end of anesthesia time	extubation time	24hmortality	offhours	surgicaltime	longsurg	anesthesiatime	ventiilationtime	mean body temperature	blood loss	transfusion	trans	plasma	plas	urinary	lowurine	urineaver	fluid infusion	fluidfinal	fluidaverweight	discharge	death	preoperative HB	postoperative Hb	hypothermia	lasting	lowest body temperature	inspiratory oxygen fraction	preCR	preUN	postCR	postUN
0	16	3.4	0	male	3.25	286	0	2	emergency	intestinal atresia	enterectomy	general anesthesia	2018/7/25	2018/7/25 16:30	2018/7/25 16:35	2018/7/25 17:40	2018/7/25 20:00	2018/7/25 20:01	2018/7/27 10:55	0	0	140	1	211	2334	36.4	5	0	N	0	N	10	0	0.836353499	180	180	22.69	2018/8/21	0	127	108	Y	20	35.5	2	26.7	4.7	29.8	5.8
1	26	3.28	0	male	3.25	286	0	3	emergency	intestinal atresia	enterectomy	general anesthesia	2018/8/3	2018/8/3 20:40	2018/8/3 21:35	2018/8/3 21:00	2018/8/3 22:25	2018/8/3 22:35	2018/8/4 12:38	0	1	85	0	115	843	35.1	5	0	N	0	N	10	0	1.590668081	90	90	19.37	2018/8/21	0	140	124	Y	130	35	2	18.8	5.69	16.8	6
0	1	2.5	0	female	2.5	245	1	3	emergency	NEC	enterectomy	general anesthesia	2018/8/5	2018/8/5 22:40	2018/8/5 22:48	2018/8/6 0:10	2018/8/6 2:10	2018/8/6 1:18	NA	1	1	120	1	158	NA	36.1	2	20	Y	0	N	8	0	1.215189873	100	130	26	2018/8/5	1	97	72	N	0	36.1	2	62.5	4.1	103.1	5
0	3	3.5	0	male	3.5	287	0	2	elective	congenital anorectal malformation	anoplasty	general anesthesia	2018/8/6	2018/8/6 15:57	2018/8/6 16:05	2018/8/6 16:50	2018/8/6 17:50	2018/8/6 18:30	2018/8/6 18:19	0	0	60	0	153	0	36	5	0	N	0	N	20	0	2.240896359	70	70	20	2018/8/13	0	206	189	Y	59	35.5	2	66.3	4.71	52.3	2.9
0	1	2.4	0	female	2.45	253	1	2	emergency	congenital anorectal malformation	anoplasty	general anesthesia	2018/8/9	2018/8/9 15:30	2018/8/9 15:34	2018/8/9 15:55	2018/8/9 16:43	2018/8/9 16:44	2018/8/10 10:00	0	0	48	0	74	1036	36.6	2	0	N	0	N	10	0	3.378378378	50	50	26.04	2018/9/25	0	185	128	N	0	36	2	55.3	4.14	65.7	2.9
0	5	2.54	0	female	2.85	255	1	3	emergency	intestinal atresia	enterectomy	general anesthesia	2018/8/17	2018/8/17 17:50	2018/8/17 17:59	2018/8/17 19:58	2018/8/17 22:05	2018/8/17 22:10	2018/8/19 12:45	0	1	127	1	260	2315	36.1	10	0	N	0	N	15	0	1.362810418	145	145	26.97	2018/9/10	0	102	111	Y	19	35.9	2	23	9.1	45.6	6
0	5	2.8	0	male	2.8	257	1	3	emergency	intestinal atresia	enterectomy	general anesthesia	2018/8/18	2018/8/18 11:50	2018/8/18 11:50	2018/8/18 13:30	2018/8/18 14:45	2018/8/18 14:55	2018/8/20 14:03	0	1	75	0	185	2828	34.6	2	0	N	0	N	15	0	1.737451737	150	150	42.86	2018/8/30	0	167	119	Y	195	33.6	2	22.2	3.68	39.9	4.89
0	6	3.1	0	male	3	280	0	2	emergency	intestinal atresia	enterectomy	general anesthesia	2018/8/18	2018/8/18 21:10	2018/8/18 21:20	2018/8/18 22:10	2018/8/18 23:05	2018/8/18 23:15	2018/8/20 15:13	0	1	55	0	125	2398	34.5	2	0	N	0	N	15	0	2.322580645	130	130	45.75	2018/9/6	0	139	116	Y	135	34	2	45.5	3.46	29.5	2.9
0	15	2.1	0	female	1.9	241	1	3	emergency	NEC	enterectomy	general anesthesia	2018/8/18	2018/8/18 15:40	2018/8/18 15:50	2018/8/18 16:50	2018/8/18 17:45	2018/8/18 17:55	2018/8/21 15:51	0	1	55	0	135	4196	34.7	2	10	Y	0	N	15	0	3.174603175	115	130	67.53	2018/9/3	0	85	116	Y	140	34.3	2	17.5	2.25	16.6	1.8
0	4	3.3	0	male	3.4	279	0	3	emergency	congenital anorectal malformation	anoplasty	general anesthesia	2018/8/20	2018/8/20 15:05	2018/8/20 15:08	2018/8/20 16:25	2018/8/20 17:50	2018/8/20 18:05	2018/8/21 13:00	0	0	85	0	180	1135	36.7	5	0	N	0	N	60	0	6.060606061	180	180	38.5	2018/8/30	0	102	105	Y	20	35.8	2	51.1	2.6	74.9	4.8
0	1	2.8	0	male	2.6	250	1	3	emergency	intestinal atresia	enterectomy	general anesthesia	2018/8/21	2018/8/21 23:55	2018/8/21 23:58	2018/8/22 0:55	2018/8/22 1:35	2018/8/22 1:35	NA	1	1	40	0	100	NA	35.7	2	0	N	0	N	2	1	0.428571429	120	120	64.29	2018/8/21	1	166	122	Y	165	35.4	1.5	44.9	5.1	69.1	5.8
0	7	1.6	0	male	1.55	237	1	3	emergency	gastric perforation	gastric perforation repair	general anesthesia	2018/8/30	2018/8/30 7:40	2018/8/30 7:42	2018/8/30 8:37	2018/8/30 11:05	2018/8/30 10:15	2018/9/5 9:54	0	1	148	1	155	8619	36.3	5	0	N	0	N	20	0	4.838709677	130	130	32.94	2018/9/23	0	150	146	Y	5	35.9	1.2	25.9	3.2	87	3.38
0	2	3	0	female	3.08	284	0	3	emergency	congenital anorectal malformation	anoplasty	general anesthesia	2018/9/8	2018/9/8 14:00	2018/9/8 14:08	2018/9/8 14:45	2018/9/8 16:00	2018/9/8 16:00	2018/9/9 10:46	0	1	75	0	120	1126	36	2	0	N	0	N	5	0	0.833333333	50	50	13.33	2018/9/21	0	191	187	N	0	36	1.7	28.2	2.05	36.6	2
0	7	3.1	0	male	3.1	265	0	3	emergency	NEC	enterectomy	general anesthesia	2018/9/13	2018/9/13 21:00	2018/9/13 21:10	2018/9/13 22:25	2018/9/14 0:45	2018/9/14 0:55	2018/9/17 12:22	0	1	140	1	235	5007	35.8	5	0	N	0	N	20	0	1.647220316	180	180	24.88	2018/9/29	0	109	139	Y	145	35.1	2	24	10.7	35.7	8.71
0	1	2.6	0	male	2.63	256	1	2	emergency	umbilical bulge	umbilical bulge repair	general anesthesia	2018/9/13	2018/9/13 7:50	2018/9/13 7:52	2018/9/13 8:20	2018/9/13 8:55	2018/9/13 9:05	2018/9/14 13:29	0	1	35	0	75	1704	33.4	1	0	N	0	N	6	0	1.846153846	30	30	19.78	2018/10/1	0	156	176	Y	81	33.3	2	42	3	49.2	3.2
0	9	1.8	0	female	1.78	248	1	3	emergency	NEC	enterectomy	general anesthesia	2018/9/15	2018/9/15 6:45	2018/9/15 7:00	2018/9/15 8:00	2018/9/15 9:25	2018/9/15 9:30	2018/9/16 15:53	0	1	85	0	165	1823	34	2	0	N	0	N	5	0	1.01010101	100	100	39.22	2018/10/7	0	91	74	Y	180	32	2	27.2	2.9	32.2	4.12
0	3	3.5	0	male	3.4	281	0	3	elective	diaphragmatic hernia	diaphragmatic hernia repair	general anesthesia	2018/9/19	2018/9/19 9:15	2018/9/19 9:25	2018/9/19 9:50	2018/9/19 11:00	2018/9/19 11:10	2018/9/22 14:49	0	0	70	0	115	4539	35.4	10	0	N	0	N	10	0	1.49068323	90	90	22.04	2018/10/5	0	139	129	Y	107	34.1	2	42.8	5.81	30.1	4.15
0	3	2.2	0	male	2.25	244	1	3	emergency	gastric perforation	gastric perforation repair	general anesthesia	2018/9/20	2018/9/20 9:53	2018/9/20 4:18	2018/9/20 10:23	2018/9/20 12:50	2018/9/20 13:40	NA	1	0	147	1	227	NA	35.3	10	0	N	0	N	65	0	7.809371245	200	200	37.11	2018/9/20	1	157	87	Y	255	35.2	2	23.2	4.9	29.3	3.67
0	28	3	0	female	2.78	272	0	3	elective	ileus	enterectomy	general anesthesia	2018/9/21	2018/9/21 14:00	2018/9/21 14:10	2018/9/21 14:40	2018/9/21 16:05	2018/9/21 16:05	2018/9/22 10:45	0	0	85	0	125	1120	36	2	0	N	0	N	8	0	1.28	110	110	25.88	2018/10/1	0	126	93	Y	50	35.6	2	23.8	4.4	16.9	3.9
0	6	3.2	0	female	3.35	266	0	4	emergency	congenital anorectal malformation	anoplasty	general anesthesia	2018/9/26	2018/9/26 19:30	2018/9/26 19:04	2018/9/26 20:20	2018/9/26 21:50	2018/9/26 22:00	2018/9/28 11:46	0	1	90	0	150	2266	36.1	5	0	N	0	N	10	0	1.25	80	80	16.67	2018/10/10	0	183	196	Y	70	35.6	2	70.8	10	45.7	4.96
0	19	1.4	1	female	1.19	225	1	4	emergency	NEC	enterectomy	general anesthesia	2018/9/26	2018/9/26 16:15	2018/9/26 1:00	2018/9/26 17:25	2018/9/26 18:20	2018/9/26 18:40	2018/9/30 14:50	0	0	55	0	145	5530	34.9	3	0	N	0	N	6	0	1.773399015	45	45	35.06	2018/10/20	0	153	106	Y	120	34	1.5	39.8	1.32	33.8	5.7
0	2	3.6	0	male	3.6	273	0	3	emergency	congenital anorectal malformation	anoplasty	general anesthesia	2018/9/28	2018/9/28 14:25	2018/9/28 14:30	2018/9/28 15:00	2018/9/28 16:15	2018/9/28 16:30	2018/9/29 15:00	0	0	75	0	125	1350	35.9	2	0	N	0	N	10	0	1.333333333	75	75	16.67	2018/10/10	0	202	182	Y	103	35.8	1.6	54.2	3.2	51.7	8.68
1	4	2.1	0	male	2	225	1	3	elective	intestinal atresia	enterectomy	general anesthesia	2018/9/30	2018/9/30 14:00	2018/9/30 14:05	2018/9/30 15:18	2018/9/30 16:20	2018/9/30 16:30	NA	1	1	62	0	150	NA	36.3	2	0	N	0	N	20	0	3.80952381	80	80	36.87	2018/9/30	1	142	83	N	0	36	2	57.5	4	75.1	6.3
0	14	2.2	0	female	2.2	246	1	3	emergency	NEC	enterectomy	general anesthesia	2018/10/2	2018/10/2 16:20	2018/10/2 16:35	2018/10/2 17:30	2018/10/2 18:45	2018/10/2 18:55	2018/10/3 19:51	0	1	75	0	155	1496	36.1	2	0	N	0	N	8	0	1.407624633	100	100	36.36	2018/10/21	0	141	111	Y	100	38.8	2	25.4	3.69	27.3	2.03
1	3	2.6	0	female	2.4	280	0	3	emergency	NEC	enterectomy	general anesthesia	2018/10/5	2018/10/5 23:35	2018/10/5 18:45	2018/10/5 23:45	2018/10/6 2:00	2018/10/6 2:30	2018/10/14 13:07	0	1	135	1	175	12157	35.3	5	0	N	0	N	60	0	7.912087912	165	165	28.21	2018/11/14	0	190	155	Y	180	34.9	2	57.5	7.7	30.3	8
0	3	3.1	0	male	2.48	244	1	3	emergency	intestinal atresia	enterectomy	general anesthesia	2018/10/6	2018/10/6 20:02	2018/10/6 20:15	2018/10/6 21:00	2018/10/6 23:15	2018/10/6 23:25	2018/10/7 17:07	0	1	135	1	203	1062	35.8	2	0	N	0	N	10	0	0.953440331	130	130	18.64	2018/12/11	0	210	185	Y	100	35	2	31.6	3.5	33.2	3.7
0	6	2.7	0	female	2.95	283	0	3	emergency	congenital anorectal malformation	anoplasty	general anesthesia	2018/10/8	2018/10/8 14:35	2018/10/8 14:38	2018/10/8 15:20	2018/10/8 16:15	2018/10/8 16:40	2018/10/9 11:26	0	0	55	0	125	1126	36.3	5	0	N	0	N	10	0	1.777777778	70	70	28.28	2018/10/20	0	156	132	N	0	36	2	31.4	1.7	35.4	0.84
1	10	3.4	0	female	3.56	271	0	3	emergency	NEC	enterectomy	general anesthesia	2018/10/8	2018/10/8 23:50	2018/10/9 3:11	2018/10/9 0:20	2018/10/9 2:30	2018/10/9 2:35	2018/10/9 12:55	0	1	130	1	165	620	36.5	3	0	N	0	N	10	0	1.069518717	120	120	16.29	2018/10/23	0	151	136	Y	20	35.9	2	34.2	2.66	21.3	3.4
0	3	3.1	0	male	3.1	281	0	2	elective	congenital anorectal malformation	anoplasty	general anesthesia	2018/10/10	2018/10/10 13:10	2018/10/10 13:21	2018/10/10 14:05	2018/10/10 14:55	2018/10/10 15:24	2018/10/10 15:21	0	0	50	0	134	0	36.1	1	0	N	0	N	5	0	0.722195474	50	50	19.35	2018/10/19	0	177	170	Y	30	35.7	2	65.5	4.6	38.6	0.94
1	8	0.9	1	female	0.85	196	1	3	emergency	NEC	enterectomy	general anesthesia	2018/10/14	2018/10/14 16:20	2018/10/14 15:56	2018/10/14 17:15	2018/10/14 19:00	2018/10/14 19:05	2018/10/18 10:43	0	1	105	0	165	5258	36.5	1	0	N	0	N	8	0	3.232323232	20	20	12.7	2018/12/20	0	104	92	Y	10	35.6	2	26.2	4.71	30.6	6
1	17	2.6	0	female	2.4	280	0	3	emergency	NEC	enterectomy	general anesthesia	2018/10/19	2018/10/19 19:55	2018/10/19 19:58	2018/10/19 20:30	2018/10/20 0:00	2018/10/20 0:10	2018/10/20 12:24	0	1	210	1	255	734	35.9	5	50	Y	0	N	10	0	0.904977376	150	225	24.73	2018/11/14	0	121	109	Y	150	35.1	2	23.7	8.08	14.3	8.8
0	5	2.4	0	male	2.55	252	1	4	emergency	NEC	enterectomy	general anesthesia	2018/10/21	2018/10/21 0:20	2018/10/21 0:23	2018/10/21 1:00	2018/10/21 1:30	2018/10/21 2:45	2018/10/24 9:04	0	1	30	0	145	4699	34.8	3	0	N	0	N	5	0	0.862068966	90	90	75	2018/11/4	0	157	106	Y	150	34.5	2	56.7	8.1	37.2	8.9
0	6	2.7	0	female	2.2	225	1	3	emergency	NEC	enterectomy	general anesthesia	2018/10/22	2018/10/22 16:50	2018/10/21 18:00	2018/10/22 17:30	2018/10/22 19:10	2018/10/22 19:15	2018/10/27 9:27	0	0	100	0	145	6612	36	3	0	N	0	N	6	0	0.91954023	140	140	31.11	2018/11/28	0	185	120	N	0	36	2	20.6	8.28	23.8	10
0	4	1.8	0	female	1.75	229	1	3	emergency	NEC	enterectomy	general anesthesia	2018/10/26	2018/10/26 20:30	2018/10/26 20:40	2018/10/26 21:05	2018/10/26 22:55	2018/10/26 22:55	2018/10/30 9:50	0	1	110	0	145	4975	35.6	3	0	N	0	N	5	0	1.149425287	70	70	21.21	2018/11/22	0	154	118	Y	140	34.6	2	71.4	5.53	29.6	5
0	2	2.8	0	male	2.92	271	0	3	elective	congenital anorectal malformation	anoplasty	general anesthesia	2018/10/27	2018/10/27 23:25	2018/10/27 23:35	2018/10/28 0:15	2018/10/28 1:55	2018/10/28 1:55	2018/10/28 15:23	0	1	100	0	150	808	36.4	2	0	N	0	N	8	0	1.142857143	80	80	17.14	2018/11/9	0	163	141	N	0	36.1	2	30.1	4	39.5	1.91
0	28	1.3	1	female	0.85	192	1	3	elective	NEC	enterectomy	general anesthesia	2018/10/27	2018/10/27 2:35	2018/10/26 10:44	2018/10/27 3:25	2018/10/27 5:10	2018/10/27 5:20	2018/10/31 14:21	0	1	105	0	165	6301	35.5	3	0	N	0	N	15	0	4.195804196	70	70	30.77	2018/11/29	0	102	99	Y	170	35.2	2	50	8.03	39	8.5
0	9	2.6	0	female	2	250	1	3	emergency	NEC	enterectomy	general anesthesia	2018/11/2	2018/11/2 1:15	2018/11/2 1:18	2018/11/2 2:20	2018/11/2 4:25	2018/11/2 4:30	2018/11/3 9:43	0	1	125	1	195	1753	35.1	3	80	Y	0	N	20	0	2.366863905	50	170	31.38	2018/12/26	0	78	105	Y	213	34.1	2	23.1	4.9	24.8	5.2
0	4	3.1	0	male	3.33	267	0	2	elective	congenital anorectal malformation	anoplasty	general anesthesia	2018/11/8	2018/11/8 13:50	2018/11/8 13:52	2018/11/8 14:30	2018/11/8 15:35	2018/11/8 15:35	2018/11/8 16:00	0	0	65	0	105	25	35.8	2	0	N	0	N	10	0	1.843317972	60	60	17.87	2018/11/23	0	180	119	Y	70	35.5	1.5	44	3.1	37.5	2.9
0	4	2.2	0	female	2.35	254	1	2	elective	NEC	enterectomy	general anesthesia	2018/11/9	2018/11/9 12:40	2018/11/9 12:44	2018/11/9 13:50	2018/11/9 15:30	2018/11/9 15:45	2018/11/10 12:59	0	0	100	0	185	1274	36.2	5	0	N	0	N	10	0	1.474201474	90	90	24.55	2018/11/28	0	164	139	N	0	36.1	1.5	44.7	5.09	68.1	4.02
0	3	3.1	0	male	3.1	287	0	2	emergency	congenital anorectal malformation	anoplasty	general anesthesia	2018/11/12	2018/11/12 15:55	2018/11/12 15:58	2018/11/12 16:20	2018/11/12 17:10	2018/11/12 17:10	2018/11/13 10:00	0	0	50	0	75	1010	35.8	2	0	N	0	N	5	0	1.290322581	60	60	23.23	2018/11/21	0	176	149	Y	60	35.5	2	93.6	5.19	66.3	2.7
0	6	2.9	0	male	2.89	250	1	2	elective	intestinal atresia	enterectomy	general anesthesia	2018/11/15	2018/11/15 13:15	2018/11/15 13:20	2018/11/15 14:40	2018/11/15 18:45	2018/11/15 18:55	2018/11/16 2:30	0	0	245	1	340	455	35.8	5	0	N	0	N	10	0	0.60851927	190	190	16.05	2019/1/14	1	164	88	Y	150	34.2	2	62.1	3.9	25.8	2.5
0	6	2.5	0	female	2.63	272	0	2	elective	congenital anorectal malformation	anoplasty	general anesthesia	2018/11/19	2018/11/19 11:35	2018/11/19 11:38	2018/11/19 12:00	2018/11/19 12:30	2018/11/19 12:40	2018/11/19 21:48	0	0	30	0	65	548	36.2	1	0	N	0	N	5	0	1.846153846	30	30	24	2018/11/27	0	167	146	Y	10	35.7	2	69.7	3.84	37.6	3.28
0	20	3.2	0	male	3.4	265	0	2	elective	intestinal atresia	enterectomy	general anesthesia	2018/11/22	2018/11/22 11:10	2018/11/22 11:15	2018/11/22 12:10	2018/11/22 13:35	2018/11/22 13:40	2018/11/22 15:00	0	0	85	0	150	80	36.5	5	0	N	0	N	10	0	1.25	120	120	26.47	2018/12/18	0	109	93	N	0	36.1	2	43.4	2.2	44.7	5.13
0	5	2.6	0	male	3	274	0	3	elective	NEC	enterectomy	general anesthesia	2018/11/22	2018/11/22 0:20	2018/11/22 0:25	2018/11/22 1:18	2018/11/22 3:30	2018/11/22 3:35	2018/11/24 9:14	0	1	132	1	195	3219	36.1	5	0	N	0	N	30	0	3.550295858	100	100	17.48	2018/12/9	0	158	162	Y	120	35.7	2	29.8	6.1	16.6	5.5
1	14	2.9	0	male	2.89	250	1	4	emergency	intestinal atresia	enterectomy	general anesthesia	2018/11/23	2018/11/23 16:16	2018/11/23 12:46	2018/11/23 16:50	2018/11/23 19:50	2018/11/23 20:05	2018/11/30 12:20	0	0	180	1	229	9615	36.3	20	105	Y	50	Y	10	0	0.903478392	190	422.5	48.56	2019/1/14	1	82	71	Y	60	35.8	2	39.8	6.3	32.1	3.8
0	3	4.1	0	male	4.16	275	0	2	elective	diaphragmatic hernia	diaphragmatic hernia repair	general anesthesia	2018/11/24	2018/11/24 18:00	2018/11/22 20:44	2018/11/24 18:40	2018/11/24 19:20	2018/11/24 19:30	2018/11/29 9:18	0	1	40	0	90	6588	36.3	1	0	N	0	N	15	0	2.43902439	70	70	25.61	2018/12/22	0	150	147	N	0	36.2	2	12.5	2.3	23.2	2.8
0	4	1.3	1	male	1.28	193	1	4	emergency	NEC	enterectomy	general anesthesia	2018/11/26	2018/11/26 21:26	2018/11/23 15:00	2018/11/26 22:00	2018/11/26 23:50	2018/11/26 23:55	2018/12/10 9:32	0	1	110	0	149	19297	36.5	3	25	Y	0	N	10	0	3.097573567	20	57.5	24.13	2019/1/23	0	92	95	Y	40	35.4	1.5	68.4	9.3	13.2	15.5
0	19	3.6	0	male	3.5	276	0	2	elective	NEC	enterectomy	general anesthesia	2018/12/4	2018/12/4 12:40	2018/12/4 12:48	2018/12/4 13:40	2018/12/4 14:50	2018/12/4 15:05	2018/12/4 18:25	0	0	70	0	145	200	36.5	2	0	N	0	N	15	0	1.724137931	130	130	30.95	2018/12/15	0	150	109	N	0	36.2	2	59.4	1.8	48.2	3.03
0	28	3.6	0	male	3.5	280	0	3	elective	intestinal atresia	enterectomy	general anesthesia	2018/12/6	2018/12/6 10:15	2018/12/6 10:20	2018/12/6 11:00	2018/12/6 11:45	2018/12/6 12:10	2018/12/6 21:00	0	0	45	0	115	530	35.9	5	0	N	0	N	15	0	2.173913043	80	80	29.63	2018/12/25	0	143	114	Y	80	35.6	1.5	49	3.07	17.4	3.64
0	8	3.2	0	male	3.35	274	0	3	emergency	NEC	enterectomy	general anesthesia	2018/12/7	2018/12/7 4:55	2018/12/7 4:58	2018/12/7 5:50	2018/12/7 7:40	2018/12/7 7:45	2018/12/7 22:36	0	1	110	0	170	891	36	5	0	N	0	N	10	0	1.102941176	130	130	22.16	2018/12/22	0	168	123	Y	50	35.1	1.5	19.2	3.7	19.9	3.74
1	24	1.3	1	male	1.1	192	1	4	elective	NEC	enterectomy	general anesthesia	2018/12/8	2018/12/8 0:09	2018/12/7 21:00	2018/12/8 1:15	2018/12/8 3:45	2018/12/8 2:55	2018/12/13 23:49	0	1	150	1	166	8454	34.8	5	0	N	0	N	10	0	2.780352178	80	80	24.62	2019/2/2	0	71	59	Y	240	34.3	2	12.6	2.8	60.1	3.18
0	5	2.1	0	male	2.13	253	1	3	emergency	gastric perforation	gastric perforation repair	general anesthesia	2018/12/12	2018/12/12 0:15	2018/12/12 0:20	2018/12/12 1:10	2018/12/12 3:10	2018/12/12 3:15	2018/12/16 15:26	0	1	120	1	180	6491	35.4	3	0	N	0	N	8	0	1.26984127	200	200	47.62	2019/1/3	0	197	119	Y	130	34.4	2	23.5	3.2	19.6	3
0	3	3.6	0	male	3.57	282	0	3	elective	intestinal atresia	enterectomy	general anesthesia	2018/12/13	2018/12/13 10:10	2018/12/13 10:17	2018/12/13 11:15	2018/12/13 13:00	2018/12/13 13:05	2018/12/14 10:00	0	0	105	0	175	1255	36.6	5	0	N	0	N	10	0	0.952380952	170	170	26.98	2018/12/31	0	188	180	Y	40	35.7	2	52.6	3.18	27.7	3.81
0	3	3.3	0	male	3.39	274	0	2	elective	congenital anorectal malformation	anoplasty	general anesthesia	2018/12/14	2018/12/14 14:00	2018/12/14 14:03	2018/12/14 14:35	2018/12/14 15:32	2018/12/14 15:33	2018/12/15 21:00	0	0	57	0	93	1767	35.4	2	0	N	0	N	5	0	0.977517107	100	100	31.9	2018/12/24	0	171	165	Y	150	34	1.3	42.3	2.9	52.1	3
1	2	2.3	0	male	2.3	238	1	3	emergency	congenital anorectal malformation	anoplasty	general anesthesia	2018/12/17	2018/12/17 18:50	2018/12/16 11:00	2018/12/17 19:22	2018/12/17 21:00	2018/12/17 21:05	2018/12/20 15:43	0	1	98	0	135	3998	36.1	1	0	N	0	N	10	0	1.93236715	100	100	26.62	2019/1/2	0	232	187	Y	30	35.1	1.5	35.1	6.1	46.6	6
0	3	3.3	0	male	3.29	287	0	2	elective	congenital anorectal malformation	anoplasty	general anesthesia	2018/12/17	2018/12/17 13:20	2018/12/17 13:23	2018/12/17 14:12	2018/12/17 15:45	2018/12/17 16:03	2018/12/17 16:03	0	0	93	0	163	0	35.9	5	0	N	0	N	15	0	1.673173452	100	100	19.55	2019/1/5	0	192	160	Y	110	35.7	1.2	75.4	5.4	18.1	3.8
0	9	3.1	0	male	3.36	265	0	2	elective	umbilical bulge	umbilical bulge repair	general anesthesia	2018/12/21	2018/12/21 11:40	2018/12/21 12:19	2018/12/21 12:30	2018/12/21 13:05	2018/12/21 13:25	2018/12/22 13:00	0	0	35	0	105	1415	35.7	1	0	N	0	N	6	0	1.105990783	80	80	44.24	2018/12/28	0	161	140	Y	80	35.3	2	20.7	1.02	36.1	1.04
0	3	3.1	0	male	3.2	282	0	3	emergency	congenital anorectal malformation	anoplasty	general anesthesia	2018/12/24	2018/12/24 16:15	2018/12/24 16:17	2018/12/24 16:55	2018/12/24 17:45	2018/12/24 18:08	2018/12/24 21:00	0	0	50	0	113	172	35.6	1	0	N	0	N	10	0	1.712817585	50	50	19.35	2019/1/8	0	184	140	Y	130	35.4	2	58.2	4.34	30.2	3
1	18	1.8	0	male	1.5	213	1	3	emergency	NEC	enterectomy	general anesthesia	2018/12/25	2018/12/25 17:25	2018/12/25 17:28	2018/12/25 18:50	2018/12/25 23:45	2018/12/25 23:50	NA	1	1	295	1	385	NA	35.5	3	0	N	0	N	20	0	1.731601732	200	200	22.6	2018/12/28	1	141	113	Y	150	34.4	2	18.3	3.95	21.7	4.8
0	9	1.7	0	female	1.655	225	1	2	emergency	gastric perforation	gastric perforation repair	general anesthesia	2018/12/26	2018/12/26 4:05	2018/12/26 4:08	2018/12/26 4:43	2018/12/26 6:25	2018/12/26 6:30	2018/12/29 9:20	0	1	102	0	145	4490	35.8	2	0	N	0	N	10	0	2.434077079	120	120	41.52	2019/1/25	0	113	118	Y	90	34.8	2	29.3	3.35	24.6	5.7
1	7	2.2	0	male	2.21	233	1	2	elective	NEC	enterectomy	general anesthesia	2018/12/26	2018/12/26 0:30	2018/12/26 0:35	2018/12/26 1:22	2018/12/26 3:00	2018/12/26 3:35	2018/12/29 10:55	0	1	98	0	185	4760	35.4	5	0	N	0	N	25	0	3.685503686	140	140	38.96	2019/1/18	0	122	126	Y	140	35	2	17.4	3.8	19.1	3.8
0	2	3.5	0	male	3.5	278	0	3	emergency	congenital anorectal malformation	anoplasty	general anesthesia	2018/12/27	2018/12/27 17:10	2018/12/27 17:13	2018/12/27 17:48	2018/12/27 18:18	2018/12/27 18:25	2018/12/27 20:20	0	1	30	0	75	115	35.4	1	0	N	0	N	10	0	2.285714286	50	50	28.57	2019/1/8	0	192	177	Y	86	35.2	2	70.8	5.17	76	6
1	16	1.3	1	female	1	238	1	3	elective	NEC	enterectomy	general anesthesia	2018/12/28	2018/12/28 16:25	2018/12/28 16:28	2018/12/28 17:56	2018/12/28 18:40	2018/12/28 18:42	2018/12/31 14:19	0	0	44	0	137	4057	35.1	2	0	N	0	N	3	0	1.010668164	40	40	41.96	2019/2/16	0	151	90	Y	156	34	2	25.4	3.34	24.5	4.6
0	23	3.1	0	female	3.14	270	0	3	elective	NEC	enterectomy	general anesthesia	2018/12/29	2018/12/29 14:20	2018/12/29 14:27	2018/12/29 15:35	2018/12/29 18:25	2018/12/29 18:40	2018/12/31 15:38	0	1	170	1	260	2698	36.1	10	50	Y	0	N	150	0	11.1662531	150	225	25.62	2019/1/17	0	107	116	Y	100	34.4	2	16.3	4.09	21.2	5.6
1	11	1.2	1	male	0.94	190	1	4	emergency	NEC	enterectomy	general anesthesia	2019/1/1	2019/1/1 21:35	2018/12/22 11:36	2019/1/1 22:25	2019/1/1 23:40	2019/1/1 23:55	NA	1	1	75	0	140	NA	35.2	10	20	Y	0	N	0	1	0	20	50	33.33	2019/1/13	1	92	134	Y	130	34.5	2	80.4	10.8	78.6	9.7
0	16	3.6	0	female	3.5	276	0	3	elective	intestinal malrotation	intestinal malrotation repair	general anesthesia	2019/1/2	2019/1/2 0:40	2019/1/2 0:45	2019/1/2 1:30	2019/1/2 2:25	2019/1/2 2:35	2019/1/2 9:22	0	1	55	0	115	407	36.2	1	0	N	0	N	8	0	1.15942029	65	65	19.7	2019/1/17	0	143	125	N	0	36.1	2	26.3	4	30.8	4.7
0	12	2.4	0	female	2.4	264	0	3	elective	NEC	enterectomy	general anesthesia	2019/1/4	2019/1/4 1:35	2019/1/4 1:45	2019/1/4 2:45	2019/1/4 3:35	2019/1/4 3:35	2019/1/6 15:00	0	1	50	0	120	3565	35.7	2	0	N	0	N	20	0	4.166666667	70	70	35	2019/1/19	0	140	120	Y	140	35.5	2	28.6	3.51	22	5
0	3	3.3	0	female	3.3	274	0	2	elective	congenital anorectal malformation	anoplasty	general anesthesia	2019/1/6	2019/1/6 17:45	2019/1/6 17:50	2019/1/6 18:10	2019/1/6 18:50	2019/1/6 19:50	2019/1/6 19:50	0	1	40	0	125	0	34.8	1	0	N	0	N	3	1	0.436363636	50	50	22.73	2019/1/17	0	163	151	Y	140	34.5	2	55.9	4	29.1	2.11
0	11	3.1	0	male	3.05	272	0	3	elective	intestinal atresia	enterectomy	general anesthesia	2019/1/8	2019/1/8 15:45	2019/1/8 15:50	2019/1/8 16:53	2019/1/8 18:35	2019/1/8 18:45	2019/1/9 14:45	0	0	102	0	180	1200	36.3	3	0	N	0	N	20	0	2.150537634	120	120	22.77	2019/1/24	0	166	103	Y	80	35.7	1.5	22.1	3.8	25.3	3.6
0	19	3.2	0	male	3.47	262	0	2	emergency	intestinal atresia	enterectomy	general anesthesia	2019/1/8	2019/1/8 17:35	2019/1/8 17:38	2019/1/8 18:29	2019/1/8 19:38	2019/1/8 19:55	2019/1/9 19:51	0	1	69	0	140	1436	35.5	1	0	N	0	N	15	0	2.008928571	120	120	32.61	2019/1/26	0	158	171	Y	80	34.7	1.5	19.9	3.31	21.6	4.6
0	6	2.6	0	female	3.1	268	0	2	emergency	NEC	enterectomy	general anesthesia	2019/1/12	2019/1/12 23:10	2019/1/12 23:13	2019/1/13 0:40	2019/1/13 2:20	2019/1/13 2:30	2019/1/13 10:23	0	1	100	0	200	473	36.2	2	0	N	0	N	8	0	0.923076923	102	102	23.54	2019/2/3	0	167	154	Y	20	35.9	1.5	33.4	3.37	18.7	3.61
0	15	3.4	0	female	3.1	269	0	3	emergency	NEC	enterectomy	general anesthesia	2019/1/14	2019/1/14 17:00	2019/1/14 17:05	2019/1/14 17:45	2019/1/14 19:20	2019/1/14 20:12	2019/1/15 13:30	0	1	95	0	192	1038	36	10	0	N	0	N	20	0	1.838235294	150	150	27.86	2019/2/1	0	132	122	Y	120	35	2	15.3	3.1	13.8	3.91
0	1	2.6	0	male	2.69	248	1	3	elective	NEC	enterectomy	general anesthesia	2019/1/21	2019/1/21 18:15	2019/1/21 18:32	2019/1/21 19:23	2019/1/21 21:35	2019/1/21 21:45	2019/1/24 19:23	0	1	132	1	210	4178	34.6	5	0	N	0	N	10	0	1.098901099	150	150	26.22	2019/2/12	0	156	136	Y	220	34.1	1.5	65.5	3.13	69.5	4.03
0	7	1.7	0	male	1.73	221	1	3	elective	NEC	enterectomy	general anesthesia	2019/1/22	2019/1/22 9:20	2019/1/22 9:25	2019/1/22 10:55	2019/1/22 11:50	2019/1/22 12:04	2019/1/24 11:40	0	0	55	0	164	2856	36	3	0	N	0	N	5	0	1.076040172	50	50	32.09	2019/2/9	0	163	126	N	0	36	2	26.7	6.08	25.3	7.21
0	6	2.1	0	male	2.1	245	1	3	emergency	NEC	enterectomy	general anesthesia	2019/1/23	2019/1/23 19:45	2019/1/23 19:55	2019/1/23 20:53	2019/1/23 22:35	2019/1/23 23:30	2019/1/26 0:00	0	1	102	0	225	2910	36.3	3	0	N	0	N	5	0	0.634920635	55	55	15.41	2019/2/8	0	136	104	Y	30	35.7	1.5	56.5	5.17	67.8	9.17
0	4	3.5	0	male	3.1	271	0	3	emergency	NEC	enterectomy	general anesthesia	2019/1/27	2019/1/27 16:55	2019/1/27 17:00	2019/1/27 17:55	2019/1/27 19:05	2019/1/27 19:15	2019/1/29 13:35	0	1	70	0	140	2540	35.2	5	0	N	0	N	10	0	1.224489796	100	100	24.49	2019/3/6	0	161	162	Y	145	34.6	2	29.8	3.14	40.5	4.18
0	3	1.5	1	male	1.46	220	1	3	emergency	NEC	enterectomy	general anesthesia	2019/1/31	2019/1/31 0:05	2019/1/31 0:10	2019/1/31 0:40	2019/1/31 1:40	2019/1/31 1:50	2019/2/2 13:48	0	1	60	0	105	3598	36	2	0	N	0	N	5	0	1.904761905	54.3	54.3	36.2	2019/3/15	0	138	115	Y	30	35.6	2	29.4	6.51	17.3	8.64
0	19	3.65	0	male	3.5	280	0	2	elective	ileus	enterectomy	general anesthesia	2019/2/1	2019/2/1 3:00	2019/2/1 3:03	2019/2/1 3:30	2019/2/1 4:50	2019/2/1 4:50	2019/2/1 10:04	0	1	80	0	110	314	35.6	2	0	N	0	N	15	0	2.241594022	140	140	28.77	2019/2/12	0	138	116	Y	80	35.1	2	29.7	3.22	24.1	3.06
1	3	2.1	0	female	2.28	238	1	3	elective	intestinal atresia	enterectomy	general anesthesia	2019/2/3	2019/2/3 14:20	2019/2/3 14:35	2019/2/3 15:18	2019/2/3 17:20	2019/2/3 17:20	2019/2/4 10:52	0	0	122	1	180	1052	34.1	5	0	N	0	N	20	0	3.174603175	160	160	37.47	2019/3/2	0	112	164	Y	210	33.5	1.5	20.3	6.35	36.5	4.31
0	18	3.6	0	male	3.8	274	0	3	emergency	NEC	enterectomy	general anesthesia	2019/2/4	2019/2/4 4:15	2019/2/4 4:18	2019/2/4 5:25	2019/2/4 7:05	2019/2/4 7:08	NA	1	1	100	0	173	NA	36.2	10	0	N	0	N	10	0	0.963391137	150	150	25	2019/2/5	1	127	100	Y	70	34.6	2	50.7	5.6	58.9	5.91
0	12	2.7	0	female	3.04	274	0	3	emergency	intestinal malrotation	intestinal malrotation repair	general anesthesia	2019/2/5	2019/2/5 15:05	2019/2/5 15:15	2019/2/5 15:55	2019/2/5 17:25	2019/2/5 17:40	2019/2/6 17:40	0	1	90	0	155	1440	34.8	2	0	N	0	N	10	0	1.433691756	160	160	39.51	2019/2/19	0	130	120	Y	170	34.6	2	38.6	4.12	27.9	3.05
0	4	3.3	0	female	2.79	274	0	3	emergency	NEC	enterectomy	general anesthesia	2019/2/5	2019/2/5 19:00	2019/2/5 19:05	2019/2/5 19:38	2019/2/5 22:05	2019/2/5 21:10	NA	1	1	147	1	130	NA	33.5	5	0	N	0	N	25	0	3.496503497	115	115	14.22	2019/2/5	1	167	120	Y	170	32	2	64.5	5.44	130	6.8
0	14	1.8	0	female	1.5	211	1	3	emergency	NEC	enterectomy	general anesthesia	2019/2/5	2019/2/5 9:15	2019/2/5 9:35	2019/2/5 10:40	2019/2/5 12:20	2019/2/5 12:40	2019/2/10 10:58	0	1	100	0	205	7098	34.9	5	25	Y	0	N	10	0	1.62601626	165	202.5	67.5	2019/4/12	0	88	92	Y	150	32.1	2	38.2	1.96	27.7	5.73
0	5	3	0	female	3.15	262	0	2	emergency	NEC	enterectomy	general anesthesia	2019/2/8	2019/2/8 2:10	2019/2/8 2:12	2019/2/8 3:15	2019/2/8 5:35	2019/2/8 5:40	2019/2/10 14:30	0	1	140	1	210	3410	36	2	0	N	0	N	30	0	2.857142857	110	110	15.71	2019/3/7	0	116	94	Y	90	35.9	1.5	47.9	5.23	33.9	5.09
1	8	1	1	female	1.2	199	1	3	emergency	NEC	enterectomy	general anesthesia	2019/2/10	2019/2/10 19:35	2019/2/10 15:53	2019/2/10 20:28	2019/2/10 22:20	2019/2/10 22:30	2019/2/15 8:28	0	1	112	0	175	6358	36.3	3	0	N	0	N	5	0	1.714285714	55	55	29.46	2019/4/2	0	161	126	Y	50	35.6	2	43.1	9.22	25.5	13.56
1	2	2.4	0	male	2.55	268	0	4	emergency	NEC	enterectomy	general anesthesia	2019/2/14	2019/2/14 10:00	2019/2/14 7:00	2019/2/14 10:48	2019/2/14 12:15	2019/2/14 12:20	2019/2/17 20:34	0	0	87	0	140	4814	37.2	1	80	Y	50	Y	20	0	3.571428571	20	215	61.78	2019/3/5	0	95	126	N	0	37.1	2	39	6.46	41	5.5
0	5	0.9	1	male	0.9	184	1	3	elective	NEC	enterectomy	general anesthesia	2019/2/21	2019/2/21 20:35	2019/2/21 16:45	2019/2/21 22:12	2019/2/22 0:25	2019/2/22 0:38	2019/3/4 15:32	0	1	133	1	243	15294	33.7	20	40	Y	0	N	10	0	2.743484225	70	130	65.16	2019/5/20	0	92	136	Y	255	31.8	2	3.3	6.25	6	5.98
0	3	3.1	0	male	3.05	271	0	3	elective	congenital anorectal malformation	anoplasty	general anesthesia	2019/2/25	2019/2/25 13:15	2019/2/25 13:25	2019/2/25 13:46	2019/2/25 14:13	2019/2/25 14:20	2019/2/26 10:06	0	0	27	0	65	1186	35.9	1	0	N	0	N	10	0	2.977667494	20	20	14.34	2019/3/9	0	222	152	Y	30	35.3	2	59.5	5.87	51.5	5.39
0	4	2.6	0	female	2.67	245	1	3	emergency	NEC	enterectomy	general anesthesia	2019/3/1	2019/3/1 3:35	2019/3/1 3:36	2019/3/1 4:20	2019/3/1 4:55	2019/3/1 5:00	NA	1	1	35	0	85	NA	35.9	1	0	N	0	N	20	0	5.429864253	40	40	26.37	2019/3/4	1	162	135	Y	50	35.7	2	16.5	1.78	21.9	1.87
0	5	2.6	0	male	2.57	247	1	3	emergency	NEC	enterectomy	general anesthesia	2019/3/1	2019/3/1 0:25	2019/3/1 0:05	2019/3/1 0:52	2019/3/1 1:55	2019/3/1 2:05	2019/3/2 13:39	0	1	63	0	100	2134	36.2	20	10	Y	0	N	20	0	4.615384615	65	80	29.3	2019/3/18	0	136	112	N	0	36.2	2	26	3.97	15.4	4.46
0	6	2.1	0	female	2.07	245	1	3	emergency	NEC	enterectomy	general anesthesia	2019/3/3	2019/3/3 19:00	2019/3/3 19:03	2019/3/3 20:00	2019/3/3 22:30	2019/3/3 22:33	NA	1	1	150	1	213	NA	34.9	5	0	N	0	N	20	0	2.682763246	100	100	19.05	2019/3/4	1	156	99	Y	225	35.1	2	35.8	1.12	26.4	2.34
0	4	1.6	0	male	1.65	234	1	3	elective	NEC	enterectomy	general anesthesia	2019/3/4	2019/3/4 4:35	2019/3/4 4:40	2019/3/4 5:13	2019/3/4 7:30	2019/3/4 7:40	2019/3/11 13:05	0	1	137	1	185	10405	34.8	5	0	N	0	N	2	1	0.405405405	120	120	32.85	2019/4/6	0	198	115	Y	198	33.5	1.5	43.5	6.83	31.5	6.53
0	15	4.3	0	male	4.35	280	0	3	elective	umbilical bulge	umbilical bulge repair	general anesthesia	2019/3/13	2019/3/13 16:15	2019/3/13 16:45	2019/3/13 17:00	2019/3/13 17:55	2019/3/13 18:05	2019/3/14 0:58	0	0	55	0	110	413	36.3	1	0	N	0	N	20	0	2.536997886	50	50	12.68	2019/3/24	0	162	155	Y	10	35.9	2	32.1	3.45	24.9	4.98
0	8	3.6	0	male	3.9	281	0	3	elective	intestinal malrotation	intestinal malrotation repair	general anesthesia	2019/3/15	2019/3/15 12:50	2019/3/15 13:00	2019/3/15 14:00	2019/3/15 15:05	2019/3/15 15:10	2019/3/16 12:04	0	0	65	0	140	1254	36.8	2	0	N	0	N	2	1	0.238095238	75	75	19.23	2019/4/1	0	191	181	N	0	36.1	1.5	49.6	5.46	36.9	5.51
0	5	3.6	0	male	3.4	276	0	3	elective	ileus	enterectomy	general anesthesia	2019/3/19	2019/3/19 21:20	2019/3/19 21:22	2019/3/19 22:10	2019/3/20 0:35	2019/3/20 0:35	2019/3/21 12:36	0	1	145	1	195	2161	36.2	3	0	N	0	N	10	0	0.854700855	150	150	17.24	2019/5/6	0	155	136	Y	120	34.8	1.5	40.5	5.38	45.3	6.16
1	18	1.8	0	female	1.62	220	1	3	elective	NEC	enterectomy	general anesthesia	2019/3/27	2019/3/27 13:28	2019/3/27 8:16	2019/3/27 14:20	2019/3/27 16:20	2019/3/27 16:25	2019/3/30 10:04	0	0	120	1	177	3939	35	2	18	Y	0	N	10	0	1.883239171	50	77	21.39	2019/4/18	0	119	160	Y	180	33.5	2	34.2	6.11	34.3	8.68
0	9	3.5	0	female	3.3	289	0	3	elective	NEC	enterectomy	general anesthesia	2019/3/31	2019/3/31 17:15	2019/3/31 17:20	2019/3/31 18:09	2019/3/31 20:48	2019/3/31 20:49	2019/4/4 10:14	0	1	159	1	214	5125	36.4	20	0	N	0	N	15	0	1.201602136	145	145	15.63	2019/6/3	0	176	158	Y	50	35.6	1.5	32.5	2.61	28.8	4.55
0	5	3.7	0	female	3.82	271	0	3	emergency	NEC	enterectomy	general anesthesia	2019/4/1	2019/4/1 15:35	2019/4/1 15:40	2019/4/1 16:50	2019/4/1 18:55	2019/4/1 19:10	2019/4/4 10:43	0	0	125	1	215	3813	34.7	5	0	N	0	N	15	0	1.131363922	130	130	16.86	2019/5/5	0	109	109	Y	217	34.1	2	29.5	3	30.8	3.6
1	3	3.3	0	male	3.3	260	0	3	emergency	NEC	enterectomy	general anesthesia	2019/4/4	2019/4/4 12:00	2019/4/2 14:55	2019/4/4 12:12	2019/4/4 14:25	2019/4/4 14:30	2019/4/12 16:25	0	0	133	1	150	11635	34.5	50	90	Y	30	Y	10	0	1.212121212	70	250	34.18	2019/5/6	0	56	85	Y	180	34.4	2	53	5.65	51.8	7.58
0	5	3.2	0	female	3.22	258	1	2	elective	NEC	enterectomy	general anesthesia	2019/4/4	2019/4/4 16:45	2019/4/4 16:48	2019/4/4 17:45	2019/4/4 20:52	2019/4/4 20:55	2019/4/7 10:17	0	0	187	1	250	3682	35.6	2	0	N	0	N	10	0	0.75	200	200	20.05	2019/8/1	0	170	145	Y	160	34.6	2	37.6	6.08	39	5.39
0	14	2.7	0	female	2.64	273	0	3	elective	congenital anorectal malformation	anoplasty	general anesthesia	2019/4/11	2019/4/11 15:20	2019/4/11 15:23	2019/4/11 16:42	2019/4/11 18:35	2019/4/11 17:50	2019/4/16 16:02	0	0	113	0	150	7092	36.5	1	0	N	0	N	15	0	2.222222222	60	60	11.8	2019/4/28	0	118	105	N	0	36.5	2	11.8	3.71	23.4	5.81
0	7	2	0	female	2.1	248	1	3	elective	ileus	enterectomy	general anesthesia	2019/4/11	2019/4/11 17:25	2019/4/11 17:28	2019/4/11 18:45	2019/4/11 19:55	2019/4/11 20:05	2019/4/16 23:17	0	1	70	0	160	7392	36.3	2	0	N	0	N	10	0	1.875	100	100	42.86	2019/5/3	0	161	129	Y	10	35.6	1.7	29	4.75	20.9	4.6
0	4	2.45	0	female	2.4	250	1	3	elective	NEC	enterectomy	general anesthesia	2019/4/11	2019/4/11 19:30	2019/4/11 15:16	2019/4/11 20:00	2019/4/11 21:00	2019/4/11 21:00	NA	1	1	60	0	90	NA	33.7	2	0	N	0	N	5	0	1.360544218	80	80	32.65	2019/4/11	1	121	105	Y	100	33.7	1.6	46.5	5.92	106	6
0	6	1.7	0	female	1.49	255	1	3	emergency	NEC	enterectomy	general anesthesia	2019/4/13	2019/4/13 18:42	2019/4/13 18:55	2019/4/13 20:05	2019/4/13 21:30	2019/4/13 22:00	2019/4/18 9:31	0	1	85	0	198	6451	34.5	2	0	N	0	N	5	0	0.891265597	100	100	41.52	2019/6/12	0	88	65	Y	204	33.5	2	27	4.76	28.2	4.89
0	3	1.8	0	male	1.7	240	1	3	emergency	NEC	enterectomy	general anesthesia	2019/4/14	2019/4/14 9:10	2019/4/14 9:25	2019/4/14 10:05	2019/4/14 11:45	2019/4/14 11:55	2019/4/16 10:00	0	1	100	0	165	2765	35.5	5	0	N	0	N	5	0	1.01010101	60	60	20	2019/4/25	0	175	169	Y	130	35.1	2	22.3	2.85	21.8	5.01
0	4	3.2	0	male	3.2	270	0	3	elective	congenital anorectal malformation		general anesthesia	2019/4/16	2019/4/16 17:00	2019/4/16 17:05	2019/4/16 17:20	2019/4/16 18:15	2019/4/16 18:30	2019/4/16 18:27	0	1	55	0	90	0	35.6	5	0	N	0	N	10	0	2.083333333	50	50	17.05	2019/4/29	0	156	149	Y	100	35.3	2	40.2	3.94	21.8	5.99
0	7	3.1	0	male	3.6	266	0	2	elective	umbilical bulge	umbilical bulge repair	general anesthesia	2019/4/16	2019/4/16 9:30	2019/4/16 9:35	2019/4/16 10:20	2019/4/16 11:20	2019/4/16 11:35	2019/4/16 11:25	0	0	60	0	125	0	35.5	2	0	N	0	N	20	0	3.096774194	68	68	21.94	2019/4/28	0	139	105	Y	120	34.6	2	31.7	3.12	39.1	3.82
0	17	2.4	0	male	2.1	236	1	3	emergency	appendicitis	appendectomy	general anesthesia	2019/4/22	2019/4/22 22:00	2019/4/22 22:15	2019/4/22 22:37	2019/4/22 23:40	2019/4/22 23:50	2019/4/25 15:14	0	1	63	0	110	3804	35.7	2	0	N	0	N	5	0	1.136363636	50	50	19.84	2019/5/9	0	126	101	Y	80	35	2	31.2	6.02	34.5	5.95
0	10	3.4	0	male	4.09	283	0	3	elective	ileus	enterectomy	general anesthesia	2019/4/22	2019/4/22 10:00	2019/4/22 10:01	2019/4/22 11:30	2019/4/22 13:30	2019/4/22 13:45	2019/4/24 12:20	0	0	120	1	225	2795	35.9	5	0	N	0	N	15	0	1.176470588	151	151	22.21	2019/5/8	0	143	139	Y	210	35.7	2	30.6	6.92	24.5	5.81
0	5	2.9	0	female	3.13	282	0	3	elective	NEC	enterectomy	general anesthesia	2019/4/26	2019/4/26 14:15	2019/4/26 14:18	2019/4/26 14:55	2019/4/26 16:30	2019/4/26 16:35	2019/4/28 15:09	0	0	95	0	140	2794	34.7	2	0	N	0	N	7	0	1.034482759	150	150	32.67	2019/5/10	0	88	99	Y	167	33.1	1.5	56.3	4.29	41.7	6.07
1	27	2.4	0	male	1.9	243	1	3	elective	NEC	enterectomy	general anesthesia	2019/4/26	2019/4/26 17:55	2019/4/26 17:58	2019/4/26 19:00	2019/4/26 22:42	2019/4/26 22:45	2019/5/6 10:44	0	1	222	1	290	13679	33.6	30	70	Y	100	Y	10	0	0.862068966	140	395	44.48	2019/8/2	0	82	75	Y	305	32.2	2	22.4	2.89	27.8	4.84
0	5	4.3	0	male	4.37	288	0	3	elective	NEC	enterectomy	general anesthesia	2019/4/28	2019/4/28 19:00	2019/4/28 19:02	2019/4/28 19:57	2019/4/28 21:57	2019/4/28 22:00	2019/4/30 16:13	0	1	120	1	180	2533	35.8	2	0	N	0	N	5	1	0.387596899	200	200	23.26	2019/5/18	0	159	138	Y	100	35	2	66.3	5.81	55.7	5.86
0	24	2.1	0	male	2	229	1	4	emergency	NEC	enterectomy	general anesthesia	2019/5/1	2019/5/1 16:56	2019/5/1 17:03	2019/5/1 18:05	2019/5/1 20:05	2019/5/1 20:10	2019/5/3 18:17	0	1	120	1	194	2767	35.1	5	50	Y	0	N	30	0	4.41826215	50	125	29.76	2019/5/21	0	59	88	Y	210	34.8	2	32	12.78	29.4	9.59
0	14	3.9	0	male	3.69	283	0	2	elective	NEC	enterectomy	general anesthesia	2019/5/7	2019/5/7 18:05	2019/5/7 18:20	2019/5/7 18:40	2019/5/7 20:15	2019/5/7 20:25	2019/5/7 22:45	0	1	95	0	140	140	34.5	2	0	N	0	N	15	0	1.648351648	150	150	24.29	2019/5/18	0	117	109	Y	130	33.9	2	25.6	5.64	23.1	8.03
0	10	3	0	female	3.08	280	0	2	emergency	congenital anorectal malformation	anoplasty	general anesthesia	2019/5/9	2019/5/9 16:15	2019/5/9 16:19	2019/5/9 17:05	2019/5/9 17:28	2019/5/9 17:35	2019/5/10 11:01	0	0	23	0	80	1046	35.8	1	0	N	0	N	20	0	5	70	70	60.87	2019/5/20	0	99	100	Y	90	35.8	1.5	29.9	2.77	28.8	1.91
0	5	2.7	0	female	2.64	249	1	3	elective	intestinal atresia	enterectomy	general anesthesia	2019/5/13	2019/5/13 10:40	2019/5/13 10:48	2019/5/13 11:35	2019/5/13 13:15	2019/5/13 13:40	2019/5/14 11:30	0	0	100	0	180	1310	36	5	0	N	0	N	5	0	0.617283951	130	130	28.89	2019/7/19	1	183	175	Y	190	35.5	2	57.8	6.09	51.4	4.59
0	6	2.8	0	female	2.89	283	0	3	emergency	NEC	enterectomy	general anesthesia	2019/5/20	2019/5/20 2:45	2019/5/20 2:50	2019/5/20 3:15	2019/5/20 5:05	2019/5/20 5:10	2019/5/21 15:46	0	1	110	0	145	2076	35.7	10	0	N	0	N	10	0	1.477832512	150	150	29.22	2019/6/4	0	157	101	Y	90	34.7	1.5	26.6	5.4	28.1	5.58
0	4	3.2	0	male	3.23	273	0	2	emergency	NEC	enterectomy	general anesthesia	2019/5/26	2019/5/26 22:40	2019/5/26 23:00	2019/5/27 0:09	2019/5/27 2:29	2019/5/27 2:35	2019/5/28 9:24	0	1	140	1	235	1849	35.5	5	70	Y	0	N	15	0	1.196808511	130	235	31.47	2019/6/10	0	111	112	Y	230	35.2	2	32.5	6.93	26.4	2.96
0	8	3	0	female	3.03	283	0	3	emergency	NEC	enterectomy	general anesthesia	2019/5/29	2019/5/29 5:15	2019/5/29 15:20	2019/5/29 16:50	2019/5/29 18:45	2019/5/29 18:55	2019/5/31 9:53	0	1	115	0	820	2338	34.9	5	0	N	0	N	30	0	0.731707317	150	150	26.09	2019/6/21	0	179	168	Y	230	34.4	1.5	38.9	2.44	14.7	4.52
0	5	2.6	0	male	2.63	272	0	2	emergency	NEC	enterectomy	general anesthesia	2019/5/31	2019/5/31 21:10	2019/5/31 21:20	2019/5/31 22:00	2019/5/31 23:15	2019/5/31 23:25	2019/6/2 14:47	0	1	75	0	135	2362	35.6	2	0	N	0	N	10	0	1.709401709	100	100	30.77	2019/6/27	0	176	149	Y	100	35.2	2	26.2	5.28	39.8	5.3
0	7	3	0	male	3.05	271	0	2	emergency	intestinal atresia	enterectomy	general anesthesia	2019/6/3	2019/6/3 19:00	2019/6/3 19:03	2019/6/3 19:59	2019/6/3 21:54	2019/6/3 22:07	2019/6/8 10:17	0	1	115	0	187	6490	35.8	5	65	Y	0	N	10	0	1.069518717	140	237.5	41.3	2019/6/26	0	125	143	Y	150	35.5	2	53.5	12.59	81.7	7.78
1	18	1.2	1	female	1.1	191	1	3	emergency	NEC	enterectomy	general anesthesia	2019/6/8	2019/6/8 11:10	2019/6/7 20:53	2019/6/8 12:01	2019/6/8 13:10	2019/6/8 13:35	2019/6/14 12:58	0	1	69	0	145	8603	36	5	15	Y	0	N	4	0	1.379310345	47.2	69.7	50.51	2019/7/29	0	127	88	Y	90	35.3	2	37.9	8.15	31.9	10.41
0	7	2.6	0	female	2.73	256	1	3	emergency	NEC	enterectomy	general anesthesia	2019/6/13	2019/6/13 22:40	2019/6/13 22:43	2019/6/14 0:10	2019/6/14 2:05	2019/6/14 2:10	2019/6/15 9:15	0	1	115	0	210	1865	34.3	5	0	N	0	N	50	0	5.494505495	150	150	30.1	2019/7/2	0	144	120	Y	225	33.4	2	55.3	5.08	23.2	5.27
0	23	3.4	0	female	3.01	276	0	2	elective	pyloric hypertrophy	pyloric myotomy	general anesthesia	2019/6/14	2019/6/14 9:35	2019/6/14 9:44	2019/6/14 10:25	2019/6/14 11:55	2019/6/14 12:10	2019/6/14 21:37	0	0	90	0	155	567	36.2	2	0	N	0	N	5	0	0.569259962	65	65	12.75	2019/6/22	0	143	140	N	0	36.1	2	21.1	3.35	22.5	3.23
0	3	3	0	male	3	273	0	3	emergency	umbilical bulge	umbilical bulge repair	general anesthesia	2019/6/14	2019/6/14 18:20	2019/6/14 18:25	2019/6/14 19:10	2019/6/14 19:40	2019/6/14 19:40	2019/6/15 22:24	0	1	30	0	80	1604	35.9	1	0	N	0	N	15	0	3.75	80	80	53.33	2019/6/26	0	225	220	Y	20	34.9	2	62.4	4.12	38.4	2.09
0	5	1.8	0	male	1.9	245	1	3	emergency	NEC	enterectomy	general anesthesia	2019/6/15	2019/6/15 17:00	2019/6/15 16:07	2019/6/15 17:48	2019/6/15 19:05	2019/6/15 19:07	2019/6/22 11:26	0	1	77	0	127	9619	36	2	5	Y	0	N	20	0	5.249343832	50	57.5	24.89	2019/6/25	1	196	103	Y	50	34.7	2	46.2	6.49	38.6	7.26
0	5	2.1	0	male	2	260	0	3	emergency	NEC	enterectomy	general anesthesia	2019/6/16	2019/6/16 14:35	2019/6/16 14:50	2019/6/16 15:50	2019/6/16 17:50	2019/6/16 18:00	2019/6/20 10:05	0	1	120	1	205	5285	34	5	0	N	0	N	10	0	1.393728223	180	180	42.86	2019/7/7	0	136	72	Y	215	33.1	2	43.9	5.34	25.7	4.36
0	13	2.1	0	female	1.95	230	1	3	emergency	NEC	enterectomy	general anesthesia	2019/6/16	2019/6/16 21:48	2019/6/16 21:55	2019/6/16 23:00	2019/6/17 0:35	2019/6/17 0:50	2019/6/20 10:47	0	1	95	0	182	4917	35.9	5	0	N	0	N	8	0	1.25588697	80	80	24.06	2019/7/7	0	114	104	Y	110	35.2	2	28.6	6.12	32.9	6.67
0	6	2.8	0	male	2.85	254	1	3	emergency	NEC	enterectomy	general anesthesia	2019/6/16	2019/6/16 20:00	2019/6/16 20:10	2019/6/16 21:10	2019/6/16 23:35	2019/6/16 23:45	2019/6/18 17:58	0	1	145	1	225	2533	35.5	5	0	N	0	N	10	0	0.952380952	180	180	26.6	2019/7/17	0	120	106	Y	150	34.8	2	42.1	4.44	39.4	4.82
0	4	3.5	0	male	3.6	286	0	3	emergency	NEC	enterectomy	general anesthesia	2019/6/17	2019/6/17 2:00	2019/6/17 2:10	2019/6/17 3:05	2019/6/17 4:30	2019/6/17 4:40	2019/6/20 10:22	0	1	85	0	160	4662	36.1	5	0	N	0	N	5	0	0.535714286	170	170	34.29	2019/7/4	0	175	160	Y	60	35.1	2	52.2	4.29	46.8	6.4
0	3	3.4	0	male	3.45	272	0	2	emergency	congenital anorectal malformation	anoplasty	general anesthesia	2019/6/18	2019/6/18 17:05	2019/6/18 17:25	2019/6/18 17:30	2019/6/18 17:55	2019/6/18 18:40	2019/6/20 10:11	0	1	25	0	95	2371	35.5	1	0	N	0	N	5	0	0.92879257	70	70	49.41	2019/6/28	0	178	160	Y	100	35	2	58.4	3.84	22.5	3.83
0	3	2.2	0	male	2.25	244	1	3	emergency	NEC	enterectomy	general anesthesia	2019/6/18	2019/6/18 4:50	2019/6/18 5:00	2019/6/18 5:45	2019/6/18 7:35	2019/6/18 8:05	2019/6/20 11:01	0	1	110	0	195	3056	36.2	5	0	N	0	N	5	0	0.699300699	120	120	29.75	2019/7/7	0	112	112	Y	80	35.7	2	60.4	3.01	61.3	4.05
0	3	3.4	0	female	3.39	273	0	2	emergency	congenital anorectal malformation	anoplasty	general anesthesia	2019/6/19	2019/6/19 6:25	2019/6/19 6:35	2019/6/19 7:15	2019/6/19 7:45	2019/6/19 8:05	2019/6/20 10:43	0	1	30	0	100	1598	35	1	0	N	0	N	5	0	0.882352941	70	70	41.18	2019/6/27	0	164	150	Y	105	34.6	2	67.5	2.59	61.3	1.95
0	5	3	0	male	3	273	0	3	emergency	congenital anorectal malformation	anoplasty	general anesthesia	2019/6/19	2019/6/19 23:25	2019/6/19 23:32	2019/6/19 23:50	2019/6/20 0:15	2019/6/20 1:25	2019/6/23 11:44	0	1	25	0	120	4939	35	1	0	N	0	N	5	0	0.833333333	110	110	88	2019/7/26	0	208	180	Y	110	34.3	2	133.9	15.2	118.6	14.14
0	15	3.7	0	female	3.4	273	0	3	emergency	hernia	hernia repair	general anesthesia	2019/6/21	2019/6/21 21:15	2019/6/21 21:19	2019/6/21 21:35	2019/6/21 22:05	2019/6/21 22:25	2019/6/21 22:20	0	1	30	0	70	0	36.4	1	0	N	0	N	5	0	1.158301158	30	30	16.22	2019/6/26	0	121	122	Y	20	35.8	2	23	2.8	24.1	3
0	3	2.4	0	female	2.28	242	1	3	emergency	ileus	enterectomy	general anesthesia	2019/6/21	2019/6/21 11:15	2019/6/21 11:15	2019/6/21 12:10	2019/6/21 13:40	2019/6/21 14:40	2019/6/21 14:30	0	0	90	0	205	0	36	1	0	N	0	N	15	0	1.829268293	100	100	27.78	2019/8/1	0	195	188	Y	70	34.6	2	53.8	2.46	35.4	4.93
1	8	1.3	1	female	1.25	210	1	3	emergency	NEC	enterectomy	general anesthesia	2019/6/23	2019/6/23 4:23	2019/6/16 8:50	2019/6/23 5:30	2019/6/23 6:55	2019/6/23 6:55	2019/6/27 11:26	0	1	85	0	152	6031	35.9	2	20	Y	0	N	8	0	2.429149798	31	61	33.12	2019/8/23	0	97	86	Y	80	35.8	1.8	15.5	6	24.6	5.68
0	14	1.7	0	male	1.7	238	1	3	emergency	NEC	enterectomy	general anesthesia	2019/6/28	2019/6/28 21:45	2019/6/28 21:48	2019/6/28 23:08	2019/6/29 0:30	2019/6/29 0:35	2019/7/2 10:41	0	1	82	0	170	4926	34.1	5	70	Y	0	N	10	0	2.076124567	20	125	53.8	2019/7/16	0	75	156	Y	195	32.4	2	36.8	8.93	35.8	8.18
0	5	1.1	1	female	1.11	230	1	3	emergency	NEC	enterectomy	general anesthesia	2019/6/29	2019/6/29 14:10	2019/6/26 16:27	2019/6/29 15:35	2019/6/29 17:00	2019/6/29 17:30	NA	1	1	85	0	200	NA	33.9	1	0	N	0	N	8	0	2.181818182	72	72	46.2	2019/7/4	1	129	126	Y	190	33.4	2	20.5	2.58	16.6	2.24
0	6	2.6	0	male	2.68	256	1	3	emergency	NEC	enterectomy	general anesthesia	2019/7/1	2019/7/1 22:45	2019/7/1 22:49	2019/7/1 23:55	2019/7/2 0:55	2019/7/2 1:25	2019/7/4 15:22	0	1	60	0	160	3717	36.1	2	0	N	0	N	10	0	1.442307692	100	100	38.46	2019/7/21	0	152	127	Y	50	35.5	2	32.1	2.46	28.2	2.11
0	23	3.3	0	female	3.25	266	0	2	emergency	NEC	enterectomy	general anesthesia	2019/7/7	2019/7/7 10:55	2019/7/7 10:55	2019/7/7 12:10	2019/7/7 13:55	2019/7/7 13:58	2019/7/10 10:04	0	1	105	0	183	4086	34.8	2	0	N	0	N	20	0	1.987083954	110	110	19.05	2019/7/23	0	93	73	Y	195	34	2	31.7	5.61	39.6	4.85
1	16	1.9	0	female	1.7	235	1	3	emergency	NEC	enterectomy	general anesthesia	2019/7/7	2019/7/7 17:50	2019/7/7 17:55	2019/7/7 18:50	2019/7/7 21:05	2019/7/7 21:30	NA	1	1	135	1	220	NA	35.9	20	70	Y	0	N	10	0	1.435406699	120	225	52.63	2019/8/2	0	81	126	Y	200	35.2	2	25.3	6.58	19.8	4.89
0	4	3.7	0	male	3.9	272	0	3	emergency	intestinal atresia	enterectomy	general anesthesia	2019/7/8	2019/7/8 15:35	2019/7/8 15:40	2019/7/8 16:10	2019/7/8 18:45	2019/7/8 18:50	2019/7/8 21:35	0	0	155	1	195	165	35.8	5	0	N	0	N	40	0	3.326403326	170	170	17.79	2019/8/5	0	179	205	Y	150	35.3	1.5	37.7	6.35	43.3	4.92
0	4	2.4	0	female	2.6	259	0	3	emergency	intestinal atresia	enterectomy	general anesthesia	2019/7/10	2019/7/10 17:50	2019/7/10 17:58	2019/7/10 19:10	2019/7/10 21:10	2019/7/10 21:40	2019/7/11 19:43	0	1	120	1	230	1323	33.9	5	0	N	0	N	15	0	1.630434783	150	150	31.25	2019/8/4	0	157	102	Y	245	32.6	2	60.7	4.32	40.5	3.09
0	5	3.4	0	male	3.45	285	0	2	elective	congenital anorectal malformation	anoplasty	general anesthesia	2019/7/12	2019/7/12 16:30	2019/7/12 16:35	2019/7/12 17:45	2019/7/12 18:20	2019/7/12 18:35	2019/7/13 14:10	0	0	35	0	125	1175	34.9	1	0	N	0	N	2	1	0.282352941	100	100	50.42	2019/7/23	0	159	139	Y	130	34.8	2	66.5	4.24	32.6	1.36
0	4	2.6	0	male	2.65	273	0	3	emergency	congenital anorectal malformation	anoplasty	general anesthesia	2019/7/12	2019/7/12 19:15	2019/7/12 19:28	2019/7/12 20:20	2019/7/12 22:25	2019/7/12 22:40	2019/7/14 13:50	0	1	125	1	205	2350	34.9	3	0	N	0	N	10	0	1.125703565	120	120	22.15	2019/8/21	0	127	116	Y	210	34.6	2	54.3	3.37	43.8	3.12
1	20	2.3	0	female	2.27	238	1	3	emergency	NEC	enterectomy	general anesthesia	2019/7/12	2019/7/12 18:45	2019/7/12 17:39	2019/7/12 20:05	2019/7/12 21:30	2019/7/12 21:35	NA	1	1	85	0	170	NA	34.5	5	50	Y	0	N	5	0	0.767263427	43	118	36.21	2019/7/12	1	82	78	Y	180	34.1	2	28.1	1.62	46	1.9
1	16	1.5	1	male	1.5	234	1	3	emergency	NEC	enterectomy	general anesthesia	2019/7/13	2019/7/13 23:30	2019/7/11 4:30	2019/7/14 1:00	2019/7/14 2:45	2019/7/14 3:00	2019/7/14 11:07	0	1	105	0	210	487	35.5	3	0	N	0	N	10	0	1.904761905	75	75	28.57	2019/7/31	0	140	109	Y	170	34.8	2	38.5	4.64	15.6	4.68
0	10	2.4	0	female	2.3	245	1	2	emergency	NEC	enterectomy	general anesthesia	2019/7/14	2019/7/14 15:45	2019/7/14 15:48	2019/7/14 16:32	2019/7/14 18:15	2019/7/14 18:20	2019/7/18 9:38	0	1	103	0	155	5238	36.2	3	0	N	0	N	10	0	1.612903226	120	120	29.13	2019/8/3	0	129	119	Y	60	35.7	2	56.9	5.07	30	5.27
0	6	2.4	0	male	2.51	263	0	2	elective	intestinal atresia	enterectomy	general anesthesia	2019/7/15	2019/7/15 13:15	2019/7/15 13:17	2019/7/15 14:40	2019/7/15 15:40	2019/7/15 16:24	2019/7/15 16:16	0	0	60	0	189	0	34.8	2	0	N	0	N	5	0	0.661375661	55	55	22.92	2019/10/30	0	126	81	Y	160	33.7	2	35	2.95	31.9	3.15
0	5	1	1	female	1.02	201	1	4	emergency	gastric perforation	gastric perforation repair	general anesthesia	2019/7/18	2019/7/18 22:52	2019/7/18 19:29	2019/7/18 23:40	2019/7/19 0:30	2019/7/19 0:35	2019/7/22 10:28	0	1	50	0	103	4913	34.7	2	0	N	0	N	3	0	1.747572816	26	26	31.2	2019/11/10	0	102	95	Y	105	34.1	1.5	16.2	12.24	28.4	11.76
0	14	2.7	0	male	2.84	269	0	2	elective	ileus	enterectomy	general anesthesia	2019/7/18	2019/7/18 9:20	2019/7/18 9:25	2019/7/18 10:25	2019/7/18 11:50	2019/7/18 12:20	2019/7/19 13:06	0	0	85	0	180	1486	35.6	2	0	N	0	N	5	0	0.617283951	90	90	23.53	2019/8/4	0	144	109	Y	120	35	1.5	50.3	9.76	47.2	6.48
0	5	2	0	female	2.22	252	1	3	emergency	NEC	enterectomy	general anesthesia	2019/7/18	2019/7/18 1:40	2019/7/18 1:44	2019/7/18 2:40	2019/7/18 4:15	2019/7/18 4:55	2019/7/19 13:18	0	1	95	0	195	1943	35.2	2	0	N	0	N	10	0	1.538461538	100	100	31.58	2019/8/15	0	153	116	Y	215	35.1	1.5	58	4.21	38.8	4.01
1	8	1.5	1	female	1.5	232	1	3	emergency	NEC	enterectomy	general anesthesia	2019/7/21	2019/7/21 9:55	2019/7/21 9:20	2019/7/21 10:55	2019/7/21 12:25	2019/7/21 12:45	2019/7/21 20:10	0	1	90	0	170	445	35.8	2	0	N	0	N	10	0	2.352941176	50	50	22.22	2019/8/11	0	99	88	Y	160	35.4	2.5	36.4	5.58	36.2	5.34
0	5	2.8	0	male	2.77	262	0	3	emergency	congenital anorectal malformation	anoplasty	general anesthesia	2019/7/26	2019/7/26 16:08	2019/7/26 16:13	2019/7/26 16:50	2019/7/26 17:30	2019/7/26 18:00	2019/7/27 11:54	0	0	40	0	112	1074	35.5	1	0	N	0	N	5	0	0.956632653	50	50	26.79	2019/8/16	0	177	143	Y	80	35.2	2	59.1	3.02	55.5	2.82
0	11	1.5	1	female	1.4	219	1	3	emergency	NEC	enterectomy	general anesthesia	2019/7/26	2019/7/26 0:35	2019/7/26 0:44	2019/7/26 2:15	2019/7/26 4:10	2019/7/26 5:10	2019/7/30 9:33	0	1	115	0	275	6023	35.4	5	40	Y	0	N	16	0	2.327272727	80	140	48.7	2019/8/18	0	71	99	Y	150	34	2	54.9	9.14	49.9	9.78
0	8	2.9	0	female	2.77	281	0	3	emergency	NEC	enterectomy	general anesthesia	2019/7/26	2019/7/26 13:20	2019/7/26 13:25	2019/7/26 14:44	2019/7/26 16:50	2019/7/26 17:00	2019/7/29 10:53	0	0	126	1	220	3953	36.4	2	0	N	0	N	15	0	1.410658307	165	165	27.09	2019/8/28	0	115	65	Y	10	35.9	1.5	43.8	3.6	29.4	3.85
0	4	3.3	0	male	3.25	281	0	3	emergency	NEC	enterectomy	general anesthesia	2019/8/3	2019/8/3 10:00	2019/8/3 10:02	2019/8/3 11:09	2019/8/3 12:30	2019/8/3 12:30	2019/8/4 10:55	0	1	81	0	150	1345	37.2	5	0	N	0	N	10	0	1.212121212	130	130	29.18	2019/8/22	0	126	126	N	0	36.9	1.5	122.5	16.83	107.6	18.53
0	4	3	0	male	3	282	0	3	emergency	intestinal atresia	enterectomy	general anesthesia	2019/8/8	2019/8/8 17:26	2019/8/8 17:30	2019/8/8 18:20	2019/8/8 20:07	2019/8/8 20:34	2019/8/11 17:20	0	1	107	0	188	4126	35.9	10	0	N	0	N	5	0	0.531914894	160	160	29.91	2019/8/27	0	172	136	Y	144	35.1	2	60.5	5.85	43.7	4.93
0	5	3.5	0	male	3.5	287	0	3	emergency	congenital anorectal malformation	anoplasty	general anesthesia	2019/8/12	2019/8/12 23:05	2019/8/12 23:20	2019/8/12 23:50	2019/8/13 0:15	2019/8/13 0:25	2019/8/13 12:08	0	1	25	0	80	703	36.4	1	0	N	0	N	15	0	3.214285714	45	45	30.86	2019/8/22	0	159	133	N	0	36.2	2	67.4	3.86	26.7	2.11
1	4	2.7	0	male	2.8	274	0	2	emergency	NEC	enterectomy	general anesthesia	2019/8/12	2019/8/12 12:50	2019/8/12 12:55	2019/8/12 14:00	2019/8/12 14:50	2019/8/12 15:40	NA	1	0	50	0	170	NA	35.2	3	57	Y	0	N	10	0	1.307189542	60	145.5	64.67	2019/8/14	1	103	85	Y	175	34.7	2.2	59.3	7.4	33.2	8.42
0	9	3.5	0	male	3.15	288	0	2	emergency	NEC	enterectomy	general anesthesia	2019/8/12	2019/8/12 16:50	2019/8/12 16:53	2019/8/12 18:05	2019/8/12 19:35	2019/8/12 19:50	2019/8/14 9:30	0	0	90	0	180	2260	36.7	3	0	N	0	N	30	0	2.857142857	130	130	24.76	2019/9/4	0	133	136	N	0	36.2	2	16.2	3.95	23	4.03
0	1	2.6	0	male	2.62	279	0	4	emergency	umbilical bulge	umbilical bulge repair	general anesthesia	2019/8/15	2019/8/15 15:01	2019/8/15 14:59	2019/8/15 15:30	2019/8/15 16:40	2019/8/15 17:31	2019/8/19 10:04	0	0	70	0	150	5313	35.5	2	0	N	0	N	10	0	1.538461538	60	60	19.78	2019/9/1	0	183	180	Y	155	35.1	2	48	3.8	57.7	4.08
1	19	1.9	0	male	1.53	210	1	2	emergency	NEC	enterectomy	general anesthesia	2019/8/16	2019/8/16 13:40	2019/8/15 23:44	2019/8/16 14:45	2019/8/16 16:10	2019/8/16 16:25	NA	1	0	85	0	165	NA	36.3	3	40	Y	0	N	20	0	3.827751196	70	130	48.3	2019/8/20	1	78	82	Y	50	35.5	2	32.1	7.72	34.8	7.75
0	28	2.8	0	male	2.4	252	1	2	elective	pyloric hypertrophy	pyloric myotomy	general anesthesia	2019/8/19	2019/8/19 15:20	2019/8/19 15:25	2019/8/19 15:50	2019/8/19 17:35	2019/8/19 17:40	2019/8/20 12:23	0	0	105	0	140	1123	34.4	5	0	N	0	N	10	0	1.530612245	50	50	10.2	2019/9/3	0	123	90	Y	148	33.9	1.5	28.4	1.68	26.3	5.07
0	6	2.9	0	female	2.91	257	1	2	emergency	NEC	enterectomy	general anesthesia	2019/8/20	2019/8/20 13:45	2019/8/20 13:50	2019/8/20 14:39	2019/8/20 16:20	2019/8/20 16:25	2019/8/22 9:29	0	0	101	0	160	2464	36.6	3	0	N	0	N	20	0	2.586206897	120	120	24.58	2019/9/9	0	112	88	Y	20	35.6	2	20.7	3.77	26.9	6.08
0	28	2	0	male	2	224	1	2	emergency	NEC	enterectomy	general anesthesia	2019/8/20	2019/8/20 0:50	2019/8/20 0:55	2019/8/20 1:25	2019/8/20 2:58	2019/8/20 3:00	2019/8/20 12:31	0	1	93	0	130	571	35.7	8	0	N	0	N	6	0	1.384615385	80	80	25.81	2019/9/13	0	94	132	Y	120	35.5	2	25.4	6.52	23.1	5.59
1	14	1.7	0	female	1.35	209	1	2	emergency	NEC	enterectomy	general anesthesia	2019/8/22	2019/8/22 17:57	2019/8/16 11:30	2019/8/22 18:30	2019/8/22 20:25	2019/8/22 20:50	2019/8/26 11:39	0	1	115	0	173	5209	35.7	10	30	Y	0	N	10	0	2.040122407	80	125	38.36	2019/10/8	1	104	92	Y	110	35	2	29.5	7.61	31.7	6.25
1	21	1.8	0	female	1.65	234	1	2	emergency	NEC	enterectomy	general anesthesia	2019/8/23	2019/8/23 13:02	2019/8/23 13:10	2019/8/23 14:20	2019/8/23 16:30	2019/8/23 16:40	2019/8/28 9:46	0	0	130	1	218	6786	35.3	5	40	Y	0	N	10	0	1.529051988	90	150	38.46	2019/9/11	0	116	105	Y	220	35	2	33.4	2.6	22.7	3.08
0	4	1.9	0	male	1.93	241	1	2	emergency	congenital anorectal malformation	anoplasty	general anesthesia	2019/8/24	2019/8/24 13:25	2019/8/24 13:30	2019/8/24 14:15	2019/8/24 14:49	2019/8/24 14:50	2019/8/26 12:02	0	1	34	0	85	2712	35.7	1	0	N	0	N	5	0	1.857585139	80	80	74.3	2019/8/31	0	92	90	Y	82	35.5	2	67.9	5.19	42.5	3.39
0	5	2.5	0	male	2.55	287	0	2	emergency	intestinal atresia	enterectomy	general anesthesia	2019/8/24	2019/8/24 0:10	2019/8/24 0:15	2019/8/24 1:10	2019/8/24 3:10	2019/8/24 3:12	2019/8/25 11:15	0	1	120	1	182	1923	35.7	5	0	N	0	N	5	0	0.659340659	150	150	30	2019/9/5	0	126	109	Y	205	35.4	1.5	71.1	5.61	68.4	7.38
0	13	2.5	0	male	2.34	248	1	2	emergency	intestinal atresia	enterectomy	general anesthesia	2019/9/3	2019/9/3 19:15	2019/9/3 19:20	2019/9/3 19:50	2019/9/3 21:00	2019/9/3 21:15	2019/9/9 14:41	0	1	70	0	120	8246	35.8	3	0	N	0	N	30	0	6	80	80	27.43	2019/10/9	0	157	122	Y	90	35.4	1	34	2.68	25.9	4.12
1	8	3.4	0	male	3.4	267	0	4	emergency	NEC	enterectomy	general anesthesia	2019/9/5	2019/9/5 14:58	2019/9/5 15:13	2019/9/5 16:20	2019/9/5 18:40	2019/9/5 19:40	2019/9/6 18:26	0	0	140	1	282	1366	35.4	5	70	Y	0	N	50	0	3.128911139	185	290	36.55	2019/10/16	0	96	150	Y	260	34.7	1	29.4	3.63	22.2	5.01
0	8	1.4	1	female	1.49	206	1	2	emergency	NEC	enterectomy	general anesthesia	2019/9/7	2019/9/7 20:40	2019/9/7 20:45	2019/9/7 21:15	2019/9/7 22:55	2019/9/7 23:00	2019/9/10 9:39	0	1	100	0	140	3519	35	2	0	N	0	N	5	0	1.530612245	50	50	21.43	2019/10/12	0	119	103	Y	132	34.1	1	50.2	9.51	47.9	10.52
0	4	2.2	0	female	2.2	232	1	3	emergency	NEC	enterectomy	general anesthesia	2019/9/12	2019/9/12 13:58	2019/9/12 14:10	2019/9/12 14:54	2019/9/12 16:25	2019/9/12 16:28	2019/9/16 13:46	0	0	91	0	150	5598	35.3	2	0	N	0	N	5	0	0.909090909	100	100	29.97	2019/11/8	1	154	145	Y	150	35.2	1	49.2	4.36	80.4	5.9
0	5	2.6	0	male	2.63	250	1	3	emergency	NEC	enterectomy	general anesthesia	2019/9/16	2019/9/16 5:50	2019/9/16 5:55	2019/9/16 6:54	2019/9/16 8:25	2019/9/16 8:25	2019/9/18 9:31	0	1	91	0	155	2946	35.7	2	0	N	0	N	10	0	1.488833747	90	90	22.82	2019/10/3	0	130	114	Y	150	35.4	1	28.4	3.63	29.7	4.75
0	3	2.2	0	male	2.25	245	1	3	emergency	NEC	enterectomy	general anesthesia	2019/9/18	2019/9/18 16:10	2019/9/18 16:15	2019/9/18 17:15	2019/9/18 19:45	2019/9/18 19:50	2019/9/22 9:20	0	0	150	1	220	5130	36.1	10	55	Y	0	N	25	0	3.099173554	140	222.5	40.45	2019/10/1	0	109	101	Y	10	35.9	1	30.8	5.85	39.1	6.88
0	2	3.6	0	male	3.65	277	0	2	elective	congenital anorectal malformation	anoplasty	general anesthesia	2019/9/19	2019/9/19 12:10	2019/9/19 12:15	2019/9/19 13:05	2019/9/19 14:25	2019/9/19 14:35	2019/9/19 16:35	0	0	80	0	145	120	36.2	2	0	N	0	N	45	0	5.172413793	145	145	30.21	2019/9/25	0	150	147	N	0	36	1	21.4	2	25.7	3.9
0	2	2.9	0	male	2.9	251	1	2	elective	congenital anorectal malformation	anoplasty	general anesthesia	2019/9/19	2019/9/19 9:10	2019/9/19 9:15	2019/9/19 10:15	2019/9/19 11:25	2019/9/19 11:35	2019/9/19 22:35	0	0	70	0	145	660	36.3	2	0	N	0	N	25	0	3.567181926	110	110	32.51	2019/9/25	0	124	120	N	0	36	1	69.5	4.35	42.1	1.57
0	3	3	0	male	3	280	0	3	emergency	congenital anorectal malformation	anoplasty	general anesthesia	2019/9/19	2019/9/19 15:05	2019/9/19 15:18	2019/9/19 15:50	2019/9/19 16:24	2019/9/19 16:24	2019/9/24 12:54	0	0	34	0	79	6990	35.9	5	0	N	0	N	5	0	1.265822785	80	80	47.06	2019/10/13	0	195	111	Y	30	35.7	1	60.6	9.06	100.9	12.15
0	11	1.9	0	male	1.85	213	1	4	elective	NEC	enterectomy	general anesthesia	2019/9/20	2019/9/20 11:10	2019/9/20 11:15	2019/9/20 12:15	2019/9/20 14:55	2019/9/20 15:00	2019/9/28 9:35	0	0	160	1	230	11195	35.9	10	30	Y	0	N	10	0	1.372997712	110	155	30.59	2019/10/26	0	103	99	Y	150	35.5	1	42.9	4.89	31	6.37
0	9	2.9	0	male	2.7	255	1	2	elective	pyloric hypertrophy	pyloric myotomy	general anesthesia	2019/9/24	2019/9/24 11:45	2019/9/24 11:50	2019/9/24 12:25	2019/9/24 13:10	2019/9/24 13:10	2019/9/24 13:50	0	0	45	0	85	40	36.5	2	0	N	0	N	10	0	2.434077079	110	110	50.57	2019/9/27	0	141	141	N	0	36.1	1	51	3.3	40	4.82
0	4	2.9	0	female	2.9	273	0	3	elective	umbilical bulge	umbilical bulge repair	general anesthesia	2019/9/24	2019/9/24 11:15	2019/9/24 11:18	2019/9/24 11:35	2019/9/24 12:37	2019/9/24 12:50	2019/9/24 12:40	0	0	62	0	95	0	36.3	2	0	N	0	N	3	0	0.653357532	50	50	16.69	2019/10/1	0	144	135	N	0	36	1	66.6	3.88	37.9	0.73
0	12	2.9	0	male	2.9	262	0	3	emergency	ileus	enterectomy	general anesthesia	2019/9/26	2019/9/26 14:18	2019/9/26 14:20	2019/9/26 15:31	2019/9/26 16:58	2019/9/26 17:00	2019/10/1 14:25	0	0	87	0	162	7045	35.3	5	0	N	0	N	10	0	1.277139208	100	100	23.78	2019/10/12	0	184	119	Y	120	34.8	1	26	3.1	23.1	3.56
0	26	3.3	0	male	3.1	251	1	3	emergency	NEC	enterectomy	general anesthesia	2019/9/26	2019/9/26 0:08	2019/9/26 0:10	2019/9/26 1:15	2019/9/26 3:10	2019/9/26 3:10	NA	1	1	115	0	182	NA	35.7	10	50	Y	0	N	5	1	0.4995005	95	170	26.88	2019/9/26	0	98	100	Y	160	35.3	1	39.4	2.93	50.1	3.51
0	1	2.6	0	female	2.6	276	0	2	emergency	congenital anorectal malformation	anoplasty	general anesthesia	2019/9/27	2019/9/27 18:15	2019/9/27 18:18	2019/9/27 19:10	2019/9/27 20:50	2019/9/27 21:40	2019/9/30 17:08	0	1	100	0	205	4048	36.4	10	0	N	0	N	30	0	3.377110694	70	70	16.15	2019/10/12	0	144	9.9	Y	10	35.9	1	28.4	5.57	11.2	1.9
1	9	2	0	male	1.8	231	1	4	emergency	NEC	enterectomy	general anesthesia	2019/9/28	2019/9/28 22:50	2019/9/28 2:50	2019/9/28 23:10	2019/9/29 0:15	2019/9/29 0:40	NA	1	1	65	0	110	NA	34.8	15	0	N	0	N	5	0	1.363636364	50	50	23.08	2019/9/29	1	73	91	Y	110	34.4	1	36.6	4.92	56.5	8.29
0	3	2.9	0	female	2.9	241	1	2	elective	intestinal atresia	enterectomy	general anesthesia	2019/9/30	2019/9/30 8:10	2019/9/30 8:15	2019/9/30 9:20	2019/9/30 11:25	2019/9/30 11:30	2019/10/3 9:05	0	0	125	1	200	4175	35.9	5	0	N	0	N	25	0	2.586206897	110	110	18.21	2019/10/15	0	136	120	Y	110	35.2	1	69.7	2.94	44.6	2.34
0	5	2	0	male	1.9	221	1	3	emergency	ileus	enterectomy	general anesthesia	2019/10/1	2019/10/1 1:25	2019/10/1 1:30	2019/10/1 2:15	2019/10/1 5:25	2019/10/1 5:30	2019/10/5 11:40	0	1	190	1	245	6130	36	5	65	Y	0	N	35	0	4.285714286	100	197.5	31.18	2019/10/30	0	92	90	Y	30	35.7	1	32.2	4.88	34.2	4.68
0	4	2.8	0	female	2.8	277	0	3	elective	diaphragmatic hernia	diaphragmatic hernia repair	general anesthesia	2019/10/14	2019/10/14 17:30	2019/10/14 16:15	2019/10/14 18:30	2019/10/14 19:55	2019/10/14 20:05	2019/10/27 10:51	0	1	85	0	155	18166	35.7	1	0	N	0	N	25	0	3.456221198	116	116	29.24	2019/11/21	0	144	105	Y	130	35.7	1	37.8	3.68	71.7	2.9
0	9	3.8	0	male	3.6	275	0	2	emergency	NEC	enterectomy	general anesthesia	2019/10/15	2019/10/15 11:50	2019/10/15 11:53	2019/10/15 12:24	2019/10/15 13:45	2019/10/15 14:20	2019/10/15 17:56	0	0	81	0	150	216	36.1	2	0	N	0	N	15	0	1.578947368	140	140	27.29	2019/10/31	0	129	126	Y	20	35.9	1	29.4	3.4	26.2	4.11
0	8	2.2	0	male	2.39	256	1	3	emergency	intestinal atresia	enterectomy	general anesthesia	2019/10/17	2019/10/17 20:00	2019/10/17 19:39	2019/10/17 20:10	2019/10/17 21:45	2019/10/17 21:55	2019/10/18 14:27	0	1	95	0	115	992	37.5	3	0	N	0	N	5	0	1.185770751	100	100	28.71	2019/11/4	0	182	161	N	0	36.7	0.8	30.8	5.85	39.1	6.88
0	8	2.2	0	male	2.2	256	1	3	emergency	Intestinal Volvulus	Intestinal Volvulus reduction	general anesthesia	2019/10/17	2019/10/17 19:37	2019/10/17 19:39	2019/10/17 20:10	2019/10/17 21:45	2019/10/17 21:55	2019/10/18 14:27	0	1	95	0	138	992	37.4	3	0	N	0	N	5	0	0.988142292	100	100	28.71	2019/11/14	0	182	172	N	0	36.7	1	30.8	5.85	39.1	6.88
0	4	3.4	0	male	3.4	275	0	2	emergency	congenital anorectal malformation	anoplasty	general anesthesia	2019/10/18	2019/10/18 16:00	2019/10/18 16:15	2019/10/18 16:49	2019/10/18 17:17	2019/10/18 17:45	2019/10/19 11:28	0	0	28	0	105	1063	36	2	0	N	0	N	5	0	0.840336134	60	60	37.82	2019/10/27	0	166	113	N	0	36	1	69.5	4.35	42.1	1.57
0	9	2.7	0	male	2.8	255	1	3	emergency	NEC	enterectomy	general anesthesia	2019/10/20	2019/10/20 17:40	2019/10/20 17:42	2019/10/20 18:30	2019/10/20 20:34	2019/10/20 20:35	2019/10/21 10:08	0	1	124	1	175	813	36.1	5	0	N	0	N	50	0	6.349206349	130	130	23.3	2019/11/3	0	106	100	Y	80	35.7	1	21.4	2	25.7	3.9
0	15	2.9	0	male	2.75	248	1	3	emergency	NEC	enterectomy	general anesthesia	2019/10/24	2019/10/24 22:15	2019/10/24 23:02	2019/10/24 23:30	2019/10/25 1:30	2019/10/25 2:00	2019/10/27 10:33	0	1	120	1	225	3393	36.1	2	50	Y	0	N	10	0	0.91954023	60	135	23.28	2019/11/10	0	116	105	Y	120	35.5	1	42.9	4.89	31	6.37
0	3	3.3	0	male	3.3	279	0	2	emergency	congenital anorectal malformation	anoplasty	general anesthesia	2019/10/25	2019/10/25 15:35	2019/10/25 15:40	2019/10/25 16:08	2019/10/25 16:40	2019/10/25 16:40	2019/10/25 19:12	0	0	32	0	65	152	36.5	1	0	N	0	N	50	0	13.98601399	60	60	34.09	2019/11/3	0	153	136	N	0	36.5	1	58.1	3.56	41.7	4.82
0	8	3.6	0	male	3.7	280	0	3	emergency	intestinal atresia	enterectomy	general anesthesia	2019/10/27	2019/10/27 19:05	2019/10/27 19:20	2019/10/27 19:55	2019/10/27 21:45	2019/10/27 21:50	2019/10/29 9:52	0	1	110	0	165	2162	36	15	0	N	0	N	10	0	1.01010101	130	130	19.7	2019/11/11	0	184	146	Y	40	36	1	39.4	2.93	50.1	3.51
0	3	2.5	0	male	2.65	255	1	3	emergency	congenital anorectal malformation	anoplasty	general anesthesia	2019/10/28	2019/10/28 16:05	2019/10/28 16:08	2019/10/28 16:55	2019/10/28 17:40	2019/10/28 17:45	2019/10/29 9:28	0	0	45	0	100	943	35.3	1	0	N	0	N	6	0	1.44	100	100	53.33	2019/11/8	0	203	182	Y	100	35.1	1	69.7	2.94	44.6	2.34
0	12	2.5	0	male	2.8	265	0	3	emergency	intestinal atresia	enterectomy	general anesthesia	2019/10/29	2019/10/29 16:08	2019/10/29 16:13	2019/10/29 17:15	2019/10/29 18:16	2019/10/29 18:18	2019/10/29 22:08	0	0	61	0	130	230	35.5	1	0	N	0	N	5	0	0.923076923	100	100	39.34	2019/11/8	0	135	105	Y	130	35.3	1	32.2	4.88	34.2	4.68
1	28	1.2	1	female	0.89	189	1	4	emergency	NEC	enterectomy	general anesthesia	2019/11/1	2019/11/1 14:40	2019/11/1 3:44	2019/11/1 15:25	2019/11/1 17:15	2019/11/1 17:40	NA	1	0	110	0	180	NA	36.4	10	20	Y	0	N	2	0	0.555555556	32	62	28.18	2019/11/10	1	118	81	N	0	36.3	1	51.9	6.69	52	6.49
0	3	3.1	0	male	3.2	273	0	3	emergency	congenital anorectal malformation	anoplasty	general anesthesia	2019/11/3	2019/11/3 11:25	2019/11/3 11:32	2019/11/3 12:20	2019/11/3 13:00	2019/11/3 13:20	2019/11/3 23:02	0	1	40	0	115	582	35.7	2	0	N	0	N	5	0	0.841514727	130	130	62.9	2019/11/12	0	143	146	Y	75	35.5	1	51.6	6.64	80.9	5.85
0	2	2.9	0	female	3	272	0	2	emergency	congenital anorectal malformation	anoplasty	general anesthesia	2019/11/8	2019/11/8 11:00	2019/11/8 11:05	2019/11/8 11:48	2019/11/8 12:35	2019/11/8 13:10	2019/11/9 0:41	0	0	47	0	130	691	35.8	2	0	N	0	N	3	1	0.477453581	70	70	30.81	2019/11/19	0	176	147	Y	65	35.4	1	71	5.53	38.9	1.12
0	3	3.7	0	male	3.8	274	0	3	emergency	congenital anorectal malformation	anoplasty	general anesthesia	2019/11/9	2019/11/9 17:20	2019/11/9 17:23	2019/11/9 17:50	2019/11/9 18:25	2019/11/9 18:50	2019/11/9 18:49	0	1	35	0	90	0	36	2	0	N	0	N	10	0	1.801801802	60	60	27.8	2019/11/18	0	189	160	N	0	36	1	75.8	2.83	89.4	2.93
0	1	3.4	0	female	3.4	266	0	3	emergency	intestinal atresia	enterectomy	general anesthesia	2019/11/9	2019/11/9 0:50	2019/11/9 0:54	2019/11/9 1:30	2019/11/9 3:35	2019/11/9 3:40	NA	1	1	125	1	170	NA	35.1	3	0	N	0	N	15	0	1.557093426	180	180	25.41	2019/11/11	1	185	177	Y	100	34.7	1	78.9	3.78	56.1	2.93
0	7	2.7	0	female	2.9	273	0	3	emergency	congenital anorectal malformation	anoplasty	general anesthesia	2019/11/15	2019/11/15 21:35	2019/11/15 21:43	2019/11/15 22:15	2019/11/15 23:35	2019/11/15 23:40	2019/11/16 10:12	0	1	80	0	125	632	37	2	0	N	0	N	5	0	0.888888889	70	70	19.44	2019/11/23	0	156	123	N	0	36.4	1	35.2	3.03	33.1	2.15
0	5	3.2	0	female	3.2	273	0	3	emergency	NEC	enterectomy	general anesthesia	2019/11/17	2019/11/17 19:50	2019/11/17 19:55	2019/11/17 20:50	2019/11/17 23:40	2019/11/18 0:20	2019/11/19 10:11	0	1	170	1	270	2031	35.2	5	0	N	0	N	20	0	1.388888889	225	225	24.82	2019/12/12	0	126	133	Y	180	33.5	1	46.8	4.94	53.4	5.39
1	5	1.7	0	female	1.7	258	1	4	emergency	gastric perforation	gastric perforation repair	general anesthesia	2019/11/18	2019/11/18 1:50	2019/11/16 9:50	2019/11/18 2:00	2019/11/18 3:45	2019/11/18 4:30	2019/12/9 11:56	0	1	105	0	160	30686	35.3	30	26	Y	0	N	10	0	2.205882353	86	125	42.02	2020/1/7	0	95	129	Y	130	34	1	52.6	3.92	44	5.43
0	4	1.6	0	female	1.75	230	1	4	emergency	intestinal atresia	enterectomy	general anesthesia	2019/12/5	2019/12/5 21:08	2019/12/5 21:22	2019/12/5 21:50	2019/12/6 0:05	2019/12/6 0:25	2019/12/8 14:08	0	1	135	1	197	3703	35.4	5	50	Y	0	N	5	0	0.95177665	100	175	48.61	2020/2/20	0	99	126	Y	170	35.3	1	59	4.09	52	2.96
0	13	3.3	0	male	3.5	281	0	4	elective	NEC	enterectomy	general anesthesia	2019/12/5	2019/12/5 8:15	2019/12/5 8:20	2019/12/5 9:30	2019/12/5 10:30	2019/12/5 11:00	2019/12/5 17:04	0	0	60	0	165	364	36	2	0	N	0	N	10	0	1.101928375	100	100	30.3	2019/12/19	0	122	145	Y	20	35.4	1	17.3	2.69	23.2	4.18
0	6	3	0	male	3.1	260	0	2	emergency	NEC	enterectomy	general anesthesia	2019/12/8	2019/12/8 15:25	2019/12/8 15:30	2019/12/8 16:30	2019/12/8 18:35	2019/12/8 18:45	2019/12/9 18:48	0	0	125	1	200	1443	35.8	5	0	N	0	N	10	0	1	120	120	19.2	2019/12/22	0	99	89	Y	120	35.7	1	44.1	3.31	48.5	4.12
0	13	3	0	male	2.95	268	0	3	elective	umbilical bulge	umbilical bulge repair	general anesthesia	2019/12/13	2019/12/13 9:00	2019/12/13 9:05	2019/12/13 10:03	2019/12/13 11:00	2019/12/13 11:15	2019/12/15 15:07	0	1	57	0	135	3112	36.2	1	0	N	0	N	15	0	2.222222222	30	30	10.53	2019/12/24	0	133	133	Y	10	35.9	1	39.8	1.92	37.3	1.94
0	13	2.7	0	male	2.65	264	0	2	emergency	NEC	enterectomy	general anesthesia	2019/12/14	2019/12/14 22:40	2019/12/14 22:43	2019/12/14 23:45	2019/12/15 1:35	2019/12/15 1:45	2019/12/17 9:29	0	1	110	0	185	3344	36.7	3	0	N	0	N	15	0	1.801801802	90	90	18.18	2019/12/29	0	92	92	N	0	36.6	1	26.1	5.68	28	5.5
1	28	2	0	male	1.94	213	1	3	emergency	NEC	enterectomy	general anesthesia	2019/12/14	2019/12/14 17:32	2019/12/13 18:33	2019/12/14 19:00	2019/12/14 20:55	2019/12/14 21:05	2019/12/17 15:21	0	1	115	0	213	3976	36.6	5	0	N	0	N	10	0	1.408450704	150	150	39.13	2020/4/2	0	129	139	Y	20	35.3	1	44.1	11.64	29.3	8.05
0	7	2.9	0	male	3	260	0	1	emergency	congenital anorectal malformation	anoplasty	general anesthesia	2019/12/18	2019/12/18 15:02	2019/12/18 15:02	2019/12/18 15:36	2019/12/18 17:25	2019/12/18 17:30	2019/12/19 16:00	0	0	109	0	148	1350	36.2	5	0	N	0	N	10	0	1.397949674	80	80	15.19	2019/12/30	0	158	137	Y	40	35.1	1	37.5	2.01	33.7	1.39
0	23	3.6	0	male	3.9	273	0	3	emergency	pyloric hypertrophy	pyloric myotomy	general anesthesia	2019/12/25	2019/12/25 13:45	2019/12/25 13:50	2019/12/25 14:35	2019/12/25 16:00	2019/12/25 16:15	2019/12/26 10:35	0	0	85	0	150	1100	36.5	3	0	N	0	N	15	0	1.666666667	110	110	21.57	2020/1/5	0	119	109	Y	20	35.4	1.1	28.3	7.19	23.5	6.24
0	5	2.5	0	male	2.2	268	0	3	emergency	NEC	enterectomy	general anesthesia	2020/1/1	2020/1/1 0:40	2020/1/1 0:45	2020/1/1 1:30	2020/1/1 3:00	2020/1/1 3:10	2020/1/6 9:56	0	1	90	0	150	7606	36	5	0	N	0	N	10	0	1.6	90	90	24	2020/1/21	0	146	133	N	0	36	1	37	2.43	41.3	3.64
0	2	2.9	0	male	3.69	273	0	3	emergency	congenital anorectal malformation	anoplasty	general anesthesia	2020/1/2	2020/1/2 18:45	2020/1/2 18:50	2020/1/2 19:15	2020/1/2 20:00	2020/1/2 20:40	2020/1/2 20:25	0	1	45	0	115	0	35.9	1	0	N	0	N	50	0	8.995502249	50	50	22.99	2020/1/16	0	192	167	Y	60	35.8	1	58.5	3.35	33.7	2.87
1	20	1.7	0	male	1.46	210	1	4	emergency	NEC	enterectomy	general anesthesia	2020/1/6	2020/1/6 4:35	2020/1/4 2:05	2020/1/6 5:10	2020/1/6 6:50	2020/1/6 7:00	2020/1/8 11:12	0	1	100	0	145	3132	35.8	2	0	N	0	N	10	0	2.434077079	15	15	5.29	2020/1/23	0	88	95	Y	70	35.2	1	28.8	3.87	24.6	3.76
1	10	2.5	0	female	2.09	245	1	3	elective	NEC	enterectomy	general anesthesia	2020/1/6	2020/1/6 14:32	2020/1/6 14:40	2020/1/6 15:50	2020/1/6 17:25	2020/1/6 17:35	2020/1/7 17:49	0	0	95	0	183	1454	36.2	5	0	N	0	N	7	0	0.918032787	100	100	25.26	2020/3/3	0	120	110	N	0	36	1	33.8	4.8	43.9	4.65
0	3	3.4	0	female	3.4	269	0	3	elective	congenital anorectal malformation	anoplasty	general anesthesia	2020/1/9	2020/1/9 9:42	2020/1/9 9:50	2020/1/9 10:48	2020/1/9 11:35	2020/1/9 11:45	2020/1/10 11:49	0	0	47	0	123	1444	35.5	2	0	N	0	N	6	0	0.860832138	50	50	18.77	2020/1/19	0	189	166	Y	90	35	1	55.2	3.32	39.6	4.05
0	2	2.2	0	male	2.2	248	1	3	emergency	NEC	enterectomy	general anesthesia	2020/1/9	2020/1/9 20:15	2020/1/9 20:20	2020/1/9 21:15	2020/1/9 23:10	2020/1/9 23:30	2020/1/15 10:34	0	1	115	0	195	7864	35.2	3	0	N	0	N	5	0	0.699300699	110	110	26.09	2020/1/27	0	170	117	Y	130	34.4	1	77.3	6.28	89	6.5
0	4	2.9	0	female	2.9	279	0	3	emergency	congenital anorectal malformation	anoplasty	general anesthesia	2020/1/11	2020/1/11 10:15	2020/1/11 10:20	2020/1/11 11:30	2020/1/11 13:00	2020/1/11 13:10	2020/1/12 10:13	0	1	90	0	175	1263	36.1	5	0	N	0	N	15	0	1.773399015	120	120	27.59	2020/1/23	0	169	142	Y	20	35.8	1	58.3	2.3	36.8	3.7
0	5	2.9	0	male	3	282	0	4	emergency	NEC	enterectomy	general anesthesia	2020/1/12	2020/1/12 12:40	2020/1/12 12:42	2020/1/12 14:00	2020/1/12 16:35	2020/1/12 16:55	2020/1/15 10:00	0	1	155	1	255	3905	36.4	3	0	N	0	N	20	0	1.622718053	190	190	25.36	2020/2/26	0	182	134	N	0	36.2	1	37.1	1.41	45.6	2.47
0	7	3.2	0	female	3.42	273	0	3	emergency	NEC	enterectomy	general anesthesia	2020/1/13	2020/1/13 0:30	2020/1/13 0:40	2020/1/13 1:55	2020/1/13 3:00	2020/1/13 3:20	2020/1/14 12:35	0	1	65	0	170	1995	36.4	3	0	N	0	N	10	0	1.102941176	110	110	31.73	2020/2/5	0	1119	132	N	0	36.2	1	46	3.99	34.7	5.57
0	8	1.6	0	male	1.75	225	1	3	elective	intestinal atresia	enterectomy	general anesthesia	2020/1/17	2020/1/17 9:20	2020/1/17 9:30	2020/1/17 10:20	2020/1/17 11:45	2020/1/17 12:00	2020/1/22 10:49	0	0	85	0	160	7129	36.2	1	0	N	0	N	10	0	2.34375	70	70	30.88	2020/2/25	0	172	132	Y	10	35.9	1	57	4.79	50.6	6.4
0	3	2	0	female	1.9	246	1	3	emergency	NEC	enterectomy	general anesthesia	2020/1/29	2020/1/29 13:40	2020/1/29 13:45	2020/1/29 15:10	2020/1/29 16:30	2020/1/29 16:35	2020/2/1 13:14	0	1	80	0	175	4119	36.4	20	0	N	0	N	8	0	1.371428571	40	40	15	2020/3/1	0	175	110	Y	10	35.9	1	82.3	4.6	83.4	4.88
1	9	2	0	female	1.9	246	1	2	emergency	gastric perforation	gastric perforation repair	general anesthesia	2020/2/6	2020/2/6 18:00	2020/2/6 18:05	2020/2/6 18:30	2020/2/6 20:00	2020/2/6 20:20	2020/2/9 9:11	0	1	90	0	140	3651	35.2	1	0	N	0	N	10	0	2.142857143	110	110	36.67	2020/3/1	0	109	82	Y	140	35	1	28.9	2.69	36	3.49
0	4	2.9	0	male	2.9	239	1	3	emergency	gastric perforation	gastric perforation repair	general anesthesia	2020/2/7	2020/2/7 17:10	2020/2/7 17:15	2020/2/7 18:00	2020/2/7 20:32	2020/2/7 20:40	2020/2/10 13:13	0	1	152	1	210	3873	36.9	2	0	N	0	N	10	0	0.985221675	120	120	16.33	2020/2/25	0	163	137	N	0	36.1	1	101.1	12	99.7	12.83
0	4	3.5	0	male	3.45	280	0	3	emergency	congenital anorectal malformation	anoplasty	general anesthesia	2020/2/8	2020/2/8 16:15	2020/2/8 16:20	2020/2/8 16:45	2020/2/8 17:25	2020/2/8 17:40	2020/2/9 13:12	0	1	40	0	85	1172	36.5	2	0	N	0	N	5	0	1.008403361	50	50	21.43	2020/2/20	0	182	165	N	0	36.4	1	63.7	3.67	43.9	3.13
0	4	2.9	0	female	2.95	274	0	3	emergency	congenital anorectal malformation	anoplasty	general anesthesia	2020/2/8	2020/2/8 13:30	2020/2/8 13:35	2020/2/8 14:05	2020/2/8 15:40	2020/2/8 15:50	2020/2/9 9:04	0	0	95	0	140	1034	36.3	5	0	N	0	N	10	0	1.477832512	100	100	21.78	2020/2/29	0	189	157	N	0	36.1	1	57	2.17	34.6	2.15
0	9	2.4	0	male	2.25	256	1	3	emergency	NEC	enterectomy	general anesthesia	2020/2/8	2020/2/8 0:05	2020/2/8 0:20	2020/2/8 0:50	2020/2/8 2:30	2020/2/8 2:40	2020/2/11 9:39	0	1	100	0	155	4739	35.5	2	30	Y	0	N	10	0	1.612903226	70	115	28.75	2020/2/29	0	132	144	Y	80	35	1	53.7	2.17	54.5	5.02
0	9	3.1	0	female	3.57	266	0	2	elective	intestinal atresia	enterectomy	general anesthesia	2020/2/9	2020/2/9 16:50	2020/2/9 16:55	2020/2/9 17:30	2020/2/9 18:55	2020/2/9 20:05	2020/2/10 10:15	0	0	85	0	195	850	35.9	2	0	N	0	N	20	0	1.985111663	150	150	34.16	2020/3/7	0	169	137	Y	90	35.1	1	35.4	10.6	26.1	5.89
0	6	3.1	0	male	2.84	272	0	2	emergency	NEC	enterectomy	general anesthesia	2020/2/9	2020/2/9 11:25	2020/2/9 11:30	2020/2/9 12:30	2020/2/9 13:55	2020/2/9 13:55	2020/2/11 14:02	0	0	85	0	150	2887	35.7	3	0	N	0	N	15	0	1.935483871	120	120	27.32	2020/3/30	0	105	89	Y	100	35.3	1	37.3	2.85	18	2.87
0	3	2.5	0	female	2	258	1	2	elective	congenital anorectal malformation	anoplasty	general anesthesia	2020/2/14	2020/2/14 12:00	2020/2/14 12:05	2020/2/14 12:50	2020/2/14 13:41	2020/2/14 14:00	2020/2/18 12:58	0	0	51	0	120	5698	35.5	1	0	N	0	N	2	1	0.4	50	50	23.53	2020/2/27	0	187	169	Y	100	34.8	1	115.2	5.61	114	3.58
0	3	3.8	0	male	3.75	280	0	3	emergency	intestinal atresia	enterectomy	general anesthesia	2020/2/14	2020/2/14 20:10	2020/2/14 20:15	2020/2/14 21:40	2020/2/14 23:30	2020/2/14 23:35	2020/2/16 9:35	0	1	110	0	205	2040	37.5	3	0	N	0	N	5	1	0.385109114	170	170	24.4	2020/3/14	0	143	134	N	0	36.8	1	66	3.97	74	4.36
0	3	4.3	0	male	4.35	279	0	3	emergency	intestinal atresia	enterectomy	general anesthesia	2020/2/16	2020/2/16 0:55	2020/2/16 1:00	2020/2/16 1:35	2020/2/16 4:10	2020/2/16 4:15	2020/2/17 13:35	0	1	155	1	200	2000	36	3	0	N	0	N	10	0	0.697674419	170	170	15.3	2020/3/11	0	161	120	Y	80	35.6	1	103.9	5.33	48.8	8.58
0	3	1.7	0	male	1.78	237	1	3	emergency	intestinal atresia	enterectomy	general anesthesia	2020/2/19	2020/2/19 12:25	2020/2/19 12:30	2020/2/19 14:00	2020/2/19 18:05	2020/2/19 18:25	NA	1	0	245	1	360	NA	35.9	5	5	Y	0	N	25	0	2.450980392	80	87.5	12.61	2020/3/2	1	160	126	Y	255	35.6	1	73.5	2.77	48.1	6.55
0	15	3.9	0	female	4.12	282	0	2	emergency	Intestinal Volvulus	Intestinal Volvulus reduction	general anesthesia	2020/2/19	2020/2/19 12:35	2020/2/19 12:40	2020/2/19 13:05	2020/2/19 15:11	2020/2/19 15:20	2020/2/21 13:16	0	0	126	1	165	2756	36.8	1	0	N	0	N	10	0	0.932400932	120	120	14.65	2020/3/14	0	115	97	N	0	36.2	1	32.3	6.11	33.8	4.22
0	5	2.9	0	male	3	275	0	2	emergency	congenital anorectal malformation	anoplasty	general anesthesia	2020/2/20	2020/2/20 17:32	2020/2/20 17:40	2020/2/20 18:25	2020/2/20 20:10	2020/2/20 20:25	2020/2/22 9:06	0	1	105	0	173	2201	36.1	10	0	N	0	N	50	0	5.979669125	50	50	9.85	2020/3/7	0	152	124	Y	20	35.8	1	67.6	3.75	74.1	3.33
0	26	4.8	0	male	3.6	270	0	3	emergency	umbilical bulge	umbilical bulge repair	general anesthesia	2020/2/26	2020/2/26 8:00	2020/2/26 8:12	2020/2/26 8:45	2020/2/26 10:13	2020/2/26 10:15	2020/2/27 11:18	0	0	88	0	135	1503	36.2	2	0	N	0	N	10	0	0.925925926	100	100	14.2	2020/3/12	0	148	125	Y	10	35.4	1	25.2	3.47	18.1	3.63
0	16	2.4	0	female	2.75	263	0	3	elective	ileus	enterectomy	general anesthesia	2020/3/6	2020/3/6 12:53	2020/3/6 12:55	2020/3/6 13:40	2020/3/6 15:30	2020/3/6 15:44	2020/3/6 21:17	0	0	110	0	171	333	36.7	2	0	N	0	N	15	0	2.192982456	140	140	31.82	2020/3/21	0	162	150	N	0	36	1	31.6	0.93	38	4.61
0	7	2.8	0	male	2.76	286	0	3	elective	umbilical bulge	umbilical bulge repair	general anesthesia	2020/3/17	2020/3/17 9:25	2020/3/17 9:35	2020/3/17 10:50	2020/3/17 12:05	2020/3/17 16:46	2020/3/18 12:30	0	0	75	0	441	1184	37.2	2	0	N	0	N	5	1	0.242954325	100	100	28.57	2020/3/27	0	146	174	Y	10	35.9	1	82	4.09	24	4.7
0	3	3.2	0	female	3.28	258	1	3	elective	congenital anorectal malformation	anoplasty	general anesthesia	2020/3/18	2020/3/18 14:12	2020/3/18 14:17	2020/3/18 15:30	2020/3/18 17:18	2020/3/18 17:40	2020/3/19 18:20	0	0	108	0	208	1480	36.1	2	0	N	0	N	40	0	3.605769231	109	109	18.92	2020/4/2	0	150	130	Y	100	35.2	1	49	2.73	59	2.46
0	26	4.15	0	male	4	280	0	3	elective	pyloric hypertrophy	pyloric myotomy	general anesthesia	2020/3/25	2020/3/25 18:55	2020/3/25 19:00	2020/3/25 19:20	2020/3/25 20:50	2020/3/25 21:00	2020/3/25 22:12	0	1	90	0	125	72	37.1	2	0	N	0	N	10	0	1.156626506	80	80	12.85	2020/4/3	0	131	107	N	0	36.4	1	39	3.78	29	2.16
0	1	3.4	0	male	3.4	273	0	3	emergency	umbilical bulge	umbilical bulge repair	general anesthesia	2020/4/2	2020/4/2 15:22	2020/4/2 15:22	2020/4/2 15:35	2020/4/2 16:38	2020/4/2 16:50	2020/4/4 13:20	0	1	63	0	88	2670	36.3	5	0	N	0	N	10	0	2.005347594	60	60	16.81	2020/4/7	0	210	188	N	0	36.2	1	72	3.16	72	3.16
0	11	3.7	0	male	3.9	280	0	3	elective	ileus	enterectomy	general anesthesia	2020/4/9	2020/4/9 9:25	2020/4/9 9:30	2020/4/9 10:00	2020/4/9 11:05	2020/4/9 11:20	2020/4/9 20:47	0	0	65	0	115	567	36.1	1	0	N	0	N	17	0	2.397179788	70	70	17.46	2020/5/1	0	162	154	Y	10	35.9	1	27.9	5.6	25.6	5.35
0	4	3.8	0	female	3.83	283	0	3	emergency	NEC	enterectomy	general anesthesia	2020/4/13	2020/4/13 14:05	2020/4/13 14:08	2020/4/13 15:29	2020/4/13 17:35	2020/4/13 17:50	2020/4/14 9:09	0	0	126	1	225	919	36.4	3	0	N	0	N	20	0	1.403508772	200	200	25.06	2020/4/30	0	128	121	N	0	36.2	1	41	5.35	43.3	5.45
0	7	3.5	0	female	3.56	280	0	3	emergency	NEC	enterectomy	general anesthesia	2020/4/18	2020/4/18 12:30	2020/4/18 12:35	2020/4/18 13:43	2020/4/18 15:15	2020/4/18 15:20	2020/4/19 13:15	0	1	92	0	170	1315	36.1	3	0	N	0	N	50	0	5.042016807	100	100	18.63	2020/5/4	0	176	128	Y	70	35.7	1	32.6	1.79	38	2.47
0	7	3.3	0	female	3.35	283	0	3	emergency	NEC	enterectomy	general anesthesia	2020/4/21	2020/4/21 22:55	2020/4/21 22:59	2020/4/21 23:59	2020/4/22 1:15	2020/4/22 1:20	2020/4/22 14:31	0	1	76	0	145	791	36.3	5	0	N	0	N	12	0	1.504702194	130	130	31.1	2020/5/4	0	147	125	Y	10	35.9	1	33.2	2.81	33.1	3.45
0	2	3.1	0	female	3.2	272	0	2	elective	congenital anorectal malformation	anoplasty	general anesthesia	2020/4/25	2020/4/25 9:58	2020/4/25 10:10	2020/4/25 11:05	2020/4/25 11:55	2020/4/25 12:10	2020/4/26 4:21	0	0	50	0	132	971	36.3	1	0	N	0	N	15	0	2.19941349	60	60	23.23	2020/5/10	0	174	168	Y	10	35.9	1	60.2	2.8	40.4	2.37
0	3	3.4	0	female	3.4	286	0	3	emergency	congenital anorectal malformation	anoplasty	general anesthesia	2020/4/28	2020/4/28 18:05	2020/4/28 18:10	2020/4/28 19:20	2020/4/28 21:00	2020/4/28 21:05	2020/4/29 10:54	0	1	100	0	180	829	35.6	5	0	N	0	N	15	0	1.470588235	40	40	7.06	2020/5/13	0	145	125	Y	120	34.1	2	65	3.78	49	1.5
0	2	2.5	0	male	2.8	255	1	3	emergency	intestinal atresia	enterectomy	general anesthesia	2020/4/29	2020/4/29 20:55	2020/4/29 21:00	2020/4/29 22:03	2020/4/30 0:12	2020/4/30 0:15	2020/4/30 12:00	0	1	129	1	200	705	35.5	5	0	N	0	N	5	0	0.6	170	170	31.63	2020/5/27	1	147	152	Y	215	35.1	1	74.7	4.3	64.8	5.35
0	4	3.1	0	male	3.19	269	0	3	emergency	NEC	enterectomy	general anesthesia	2020/4/30	2020/4/30 4:00	2020/4/30 4:05	2020/4/30 5:35	2020/4/30 6:56	2020/4/30 7:00	2020/5/1 16:07	0	1	81	0	180	1987	36	5	0	N	0	N	10	0	1.075268817	120	120	28.67	2020/5/19	0	162	133	Y	70	35.7	1.5	68.2	2.79	52.6	4.05
0	12	3.6	0	male	3.5	273	0	3	emergency	ileus	enterectomy	general anesthesia	2020/5/3	2020/5/3 10:00	2020/5/3 10:05	2020/5/3 10:45	2020/5/3 12:35	2020/5/3 12:45	2020/5/3 17:21	0	1	110	0	165	276	35.9	2	0	N	0	N	15	0	1.515151515	150	150	22.73	2020/5/28	0	158	145	Y	90	35.4	1	23	3.54	28.5	4.71
0	5	2.4	0	female	2.45	253	1	2	emergency	NEC	enterectomy	general anesthesia	2020/5/4	2020/5/4 3:30	2020/5/4 3:35	2020/5/4 4:05	2020/5/4 5:35	2020/5/4 5:45	2020/5/6/21:05	0	1	90	0	135	3820	35.8	3	0	N	0	N	10	0	1.851851852	90	90	25	2020/5/23	0	152	135	Y	90	35.6	1	27.2	3.17	30.2	3.48
0	18	3	0	male	2.95	273	0	3	emergency	NEC	enterectomy	general anesthesia	2020/5/5	2020/5/5 18:50	2020/5/5 19:00	2020/5/5 20:10	2020/5/5 22:15	2020/5/5 22:35	2020/5/13 14:16	0	1	125	1	225	11021	35.2	3	0	N	0	N	5	1	0.444444444	100	100	16	2020/6/19	0	156	126	Y	230	34.3	1	65.3	13.28	73.9	15.01
0	8	2.25	0	female	2.25	252	1	2	emergency	ileus	enterectomy	general anesthesia	2020/5/6	2020/5/6 9:25	2020/5/6 9:28	2020/5/6 10:25	2020/5/6 12:30	2020/5/6 12:40	2020/5/6 21:03	0	0	125	1	195	503	33.8	2	0	N	0	N	20	0	2.735042735	150	150	32	2020/6/8	0	169	151	Y	200	33.1	2	36.7	6.46	22.2	7.54
0	16	1.4	1	male	1.35	202	1	4	emergency	NEC	enterectomy	general anesthesia	2020/5/9	2020/5/9 23:45	2020/5/9 23:50	2020/5/10 0:10	2020/5/10 1:30	2020/5/10 1:35	NA	1	1	80	0	110	NA	36.4	1	50	Y	0	N	5	0	1.948051948	50	125	66.96	2020/5/9	1	107	8.8	Y	35	35.7	1	57.5	5.3	88.2	4.9
0	2	2.6	0	female	2.53	260	0	3	emergency	diaphragmatic hernia	diaphragmatic hernia repair	general anesthesia	2020/5/15	2020/5/15 16:10	2020/5/15 12:35	2020/5/15 17:00	2020/5/15 18:25	2020/5/15 18:45	NA	1	0	85	0	155	NA	36.6	2	0	N	0	N	10	0	1.488833747	60	60	16.29	2020/5/19	1	92	82	N	0	36.3	1	60.6	7.73	43.1	6.93
1	28	2.9	0	male	2.95	273	0	3	emergency	ileus	enterectomy	general anesthesia	2020/5/16	2020/5/16 17:30	2020/5/16 17:45	2020/5/16 17:55	2020/5/16 21:00	2020/5/16 21:05	2020/5/18 15:05	0	1	185	1	215	2520	36.6	15	0	N	0	N	10	0	0.962309543	240	240	26.84	2020/6/19	0	122	109	Y	20	35.9	1	11.8	13.74	10.2	7.99
1	24	2.5	0	male	2.8	255	1	2	elective	intestinal atresia	enterectomy	general anesthesia	2020/5/21	2020/5/21 16:20	2020/5/21 16:20	2020/5/21 17:20	2020/5/21 20:05	2020/5/21 20:25	2020/5/22 5:39	0	0	165	1	245	554	35.7	10	30	Y	0	N	20	0	1.959183673	150	195	28.36	2020/5/27	1	135	92	Y	140	34.7	1	15.8	7.62	17.1	5.44
1	10	2.2	0	female	2.23	244	1	3	emergency	NEC	enterectomy	general anesthesia	2020/5/27	2020/5/27 13:20	2020/5/27 13:25	2020/5/27 14:35	2020/5/27 16:25	2020/5/27 16:55	2020/5/30 11:56	0	1	110	0	215	4021	35.9	10	0	N	0	N	15	0	1.902748414	155	155	38.43	2020/6/19	0	122	96	Y	110	34.7	1	39.6	3.52	42.4	12.15
1	24	1.5	1	female	1	203	1	3	emergency	NEC	enterectomy	general anesthesia	2020/6/7	2020/6/7 17:00	2020/6/7 17:05	2020/6/7 17:55	2020/6/7 19:15	2020/6/7 19:25	2020/6/14 10:18	0	1	80	0	145	9533	35.4	5	0	N	0	N	15	0	4.137931034	100	100	50	2020/7/19	0	122	115	Y	158	34.8	2	20.5	5.44	22.5	4.15
0	4	2.3	0	male	2.3	233	1	3	emergency	NEC	enterectomy	general anesthesia	2020/6/8	2020/6/8 13:50	2020/6/8 13:55	2020/6/8 14:50	2020/6/8 17:40	2020/6/8 17:50	NA	1	0	170	1	240	NA	36.1	10	35	Y	0	N	7	0	0.760869565	175	227.5	34.91	2020/6/11	1	173	120	Y	120	35.1	1	69.1	7.1	70.7	8.09
0	3	3.5	0	male	3.5	269	0	2	emergency	congenital anorectal malformation	anoplasty	general anesthesia	2020/6/10	2020/6/10 14:40	2020/6/10 14:49	2020/6/10 15:35	2020/6/10 17:02	2020/6/10 17:10	2020/6/11 6:21	0	0	87	0	150	791	36.2	10	0	N	0	N	20	0	2.285714286	100	100	19.7	2020/6/24	0	179	171	Y	93	35.7	1	43.8	4.51	53.5	4.23
0	18	3	0	male	3.1	280	0	3	emergency	congenital anorectal malformation	anoplasty	general anesthesia	2020/6/17	2020/6/17 21:55	2020/6/17 22:05	2020/6/17 22:25	2020/6/17 22:49	2020/6/17 23:00	2020/6/18 7:07	0	1	24	0	65	487	36.4	2	0	N	0	N	30	0	9.230769231	50	50	41.67	2020/6/27	0	179	199	N	0	36.2	1	23.6	1.7	24.8	1.7
0	12	3.3	0	male	3.8	270	0	3	elective	Intestinal Volvulus	Intestinal Volvulus reduction	general anesthesia	2020/6/17	2020/6/17 16:25	2020/6/17 16:30	2020/6/17 17:25	2020/6/17 20:00	2020/6/17 20:40	2020/6/18 8:46	0	0	155	1	255	726	36.3	40	50	Y	0	N	40	0	2.852049911	190	265	31.09	2020/7/7	0	168	151	Y	30	35.9	2	35.9	6.98	43.6	5.48
0	2	3.4	0	male	3.56	266	0	3	emergency	NEC	enterectomy	general anesthesia	2020/6/17	2020/6/17 18:45	2020/6/17 18:50	2020/6/17 19:50	2020/6/17 22:05	2020/6/17 22:15	2020/6/20 11:09	0	1	135	1	210	3654	35.5	2	0	N	0	N	5	1	0.420168067	180	180	23.53	2020/7/5	0	154	153	Y	210	35	1.5	42.3	2.85	43.9	3.01
0	1	2.9	0	male	2.9	260	0	2	emergency	congenital anorectal malformation	anoplasty	general anesthesia	2020/6/19	2020/6/19 21:25	2020/6/19 21:30	2020/6/19 22:15	2020/6/19 23:10	2020/6/19 23:17	2020/6/21 8:14	0	1	55	0	112	1977	35.4	2	0	N	0	N	8	0	1.477832512	100	100	37.62	2020/7/2	0	187	183	Y	120	34.7	2	103.3	6.73	106.4	7.06
1	16	3.3	0	male	3.8	270	0	2	emergency	Intestinal Volvulus	Intestinal Volvulus reduction	general anesthesia	2020/6/21	2020/6/21 18:40	2020/6/21 18:45	2020/6/21 19:00	2020/6/21 19:55	2020/6/21 20:20	2020/6/22 15:00	0	1	55	0	100	1120	35.8	2	0	N	0	N	15	0	2.727272727	40	40	13.22	2020/7/7	0	173	156	Y	60	35	1	30.3	4.29	21.4	4.65
0	6	3	0	female	3	278	0	3	elective	congenital anorectal malformation	anoplasty	general anesthesia	2020/6/24	2020/6/24 13:30	2020/6/24 13:35	2020/6/24 14:18	2020/6/24 14:30	2020/6/24 14:40	2020/6/24 22:16	0	0	12	0	70	456	36.4	1	0	N	0	N	3	0	0.857142857	60	60	100	2020/7/2	0	186	176	N	0	36.3	1	20.2	1.51	18	2.24
1	4	2.8	0	male	2.88	258	1	3	emergency	NEC	enterectomy	general anesthesia	2020/6/27	2020/6/27 23:50	2020/6/27 23:55	2020/6/28 0:28	2020/6/28 1:55	2020/6/28 2:10	2020/6/29 14:26	0	1	87	0	140	2176	36.1	5	0	N	0	N	10	0	1.530612245	100	100	24.63	2020/7/9	1	146	143	Y	80	35.2	1	33.9	2.04	18.1	9.37
0	3	3.6	0	male	3.69	279	0	3	emergency	NEC	enterectomy	general anesthesia	2020/6/30	2020/6/30 22:15	2020/6/30 22:20	2020/6/30 23:22	2020/7/1 0:55	2020/7/1 1:10	2020/7/3/13:34	0	1	93	0	175	3624	36.4	5	0	N	0	N	10	0	0.952380952	200	200	35.84	2020/7/5	1	159	166	Y	60	35.6	1	61.7	3.78	45.2	6.42
0	15	3.6	0	male	3.7	273	0	2	emergency	hernia	hernia repair	general anesthesia	2020/7/5	2020/7/5 1:40	2020/7/5 1:45	2020/7/5 2:10	2020/7/5 2:55	2020/7/5 3:05	2020/7/5 10:22	0	1	45	0	85	437	36.1	1	0	N	0	N	10	0	1.960784314	70	70	25.93	2020/7/22	0	165	157	Y	10	35.9	1	23.3	1.8	21	1.87
0	4	3.1	0	male	3.18	266	0	3	emergency	NEC	enterectomy	general anesthesia	2020/7/10	2020/7/10 16:40	2020/7/10 16:45	2020/7/10 17:55	2020/7/10 19:48	2020/7/10 19:55	2020/7/14 13:13	0	0	113	0	195	5358	35.5	5	0	N	0	N	5	1	0.496277916	100	100	17.13	2020/7/27	0	142	131	Y	160	35.1	2	19.4	5.16	37.1	4.79
0	12	4	0	male	4	278	0	3	elective	congenital anorectal malformation	anoplasty	general anesthesia	2020/7/13	2020/7/13 13:05	2020/7/13 13:07	2020/7/13 13:52	2020/7/13 14:10	2020/7/13 14:15	2020/7/13 23:00	0	0	18	0	70	525	36.3	1	0	N	0	N	5	0	1.071428571	60	60	50	2020/7/19	0	160	161	N	0	36.3	2	30.7	1.12	20.3	1.27
0	6	2.3	0	male	2.46	270	0	3	emergency	intestinal atresia	enterectomy	general anesthesia	2020/7/17	2020/7/17 14:20	2020/7/17 14:25	2020/7/17 15:10	2020/7/17 17:10	2020/7/17 17:16	2020/7/18 14:08	0	1	120	1	176	1252	35.9	5	0	N	0	N	10	0	1.482213439	150	150	32.61	2020/8/6	0	177	157	Y	120	34.8	2	30.4	12.6	35.8	12.7
0	1	2.9	0	female	2.7	274	0	2	emergency	intestinal atresia	enterectomy	general anesthesia	2020/7/17	2020/7/17 18:05	2020/7/17 18:10	2020/7/17 19:15	2020/7/17 21:15	2020/7/17 21:30	2020/7/18 14:50	0	1	120	1	205	1040	35.2	3	0	N	0	N	15	0	1.513877208	160	160	27.59	2020/8/25	0	204	191	Y	215	34.9	1	64	2.95	74.1	3.69
1	14	1.5	1	female	1.24	239	1	3	emergency	NEC	enterectomy	general anesthesia	2020/7/18	2020/7/18 17:45	2020/7/18 17:50	2020/7/18 18:36	2020/7/18 20:00	2020/7/18 20:10	2020/7/21 11:26	0	1	84	0	145	3796	35.6	3	0	N	0	N	3	0	0.827586207	70	70	33.33	2020/8/3	0	136	138	Y	120	35.1	1	23.6	3.93	35.5	4.7
1	3	3.2	0	female	3.1	273	0	3	emergency	NEC	enterectomy	general anesthesia	2020/7/18	2020/7/18 23:25	2020/7/18 23:30	2020/7/19 0:30	2020/7/19 2:00	2020/7/19 2:10	2020/7/21 10:20	0	1	90	0	165	3370	36.4	3	0	N	0	N	65	0	7.386363636	150	150	31.25	2020/8/15	0	126	145	N	0	36	1	40.7	3.39	23.2	5.81
0	4	2.9	0	female	2.7	274	0	3	emergency	intestinal atresia	enterectomy	general anesthesia	2020/7/20	2020/7/20 3:15	2020/7/20 3:20	2020/7/20 3:50	2020/7/20 5:20	2020/7/20 5:25	2020/7/22 10:11	0	1	90	0	130	3166	36.3	2	0	N	0	N	5	0	0.795755968	100	100	22.99	2020/8/25	0	163	197	N	0	36.3	1	76.8	9.64	74.2	9.11
0	3	3.2	0	male	3.2	276	0	2	elective	congenital anorectal malformation	anoplasty	general anesthesia	2020/7/21	2020/7/21 13:12	2020/7/21 13:15	2020/7/21 13:50	2020/7/21 14:18	2020/7/21 14:35	2020/7/21 23:13	0	0	28	0	83	518	36.2	1	0	N	0	N	10	0	2.259036145	50	50	33.48	2020/8/1	0	180	177	N	0	36.1	1	86.1	4.73	38.3	2.46
0	9	2.5	0	female	2.75	261	0	3	emergency	NEC	enterectomy	general anesthesia	2020/7/24	2020/7/24 13:15	2020/7/24 13:20	2020/7/24 14:10	2020/7/24 15:59	2020/7/24 16:05	2020/7/26 22:14	0	1	109	0	170	3249	35.9	5	0	N	0	N	10	0	1.411764706	130	130	28.62	2020/8/8	0	186	101	Y	120	35.1	1	20.6	3.82	18.8	4.88
0	3	3.3	0	female	3.38	274	0	3	emergency	NEC	enterectomy	general anesthesia	2020/7/24	2020/7/24 8:45	2020/7/24 8:50	2020/7/24 9:50	2020/7/24 11:10	2020/7/24 11:25	2020/7/25 9:34	0	1	80	0	160	1329	36	3	0	N	0	N	10	0	1.136363636	130	130	29.55	2020/8/10	0	134	137	Y	100	35.1	1	48	2.92	37.3	5.4
0	27	1.9	0	male	1.45	215	1	3	emergency	NEC	enterectomy	general anesthesia	2020/7/26	2020/7/26 0:28	2020/7/26 0:33	2020/7/26 0:55	2020/7/26 2:25	2020/7/26 2:39	2020/8/5 12:18	0	1	90	0	131	14979	34.9	5	0	N	0	N	5	0	1.205303335	70	70	24.56	2020/8/12	1	138	81	Y	140	34.3	2	21.4	1.78	16.1	2.35
0	1	3	0	male	3	265	0	3	emergency	congenital anorectal malformation	anoplasty	general anesthesia	2020/7/28	2020/7/28 20:20	2020/7/28 20:20	2020/7/28 20:40	2020/7/28 22:00	2020/7/28 22:40	2020/7/29 17:16	0	1	80	0	140	1116	35.7	5	0	N	0	N	10	0	1.428571429	100	100	25	2020/8/12	0	200	160	Y	80	35	1	65.2	4.68	47.5	3.03
0	13	3.5	0	male	3.29	282	0	3	emergency	NEC	enterectomy	general anesthesia	2020/8/6	2020/8/6 7:44	2020/8/6 7:55	2020/8/6 9:13	2020/8/6 11:50	2020/8/6 12:00	2020/8/9 9:39	0	1	157	1	256	4179	36	3	0	N	0	N	5	1	0.334821429	200	200	21.84	2020/8/25	0	154	98	Y	130	34.7	1	28.1	2.16	27.1	2.46
0	6	3.5	0	male	3.65	273	0	2	emergency	NEC	enterectomy	general anesthesia	2020/8/9	2020/8/9 20:10	2020/8/9 20:15	2020/8/9 21:00	2020/8/9 23:45	2020/8/9 23:59	2020/8/12 13:20	0	1	165	1	229	3681	35.5	5	0	N	0	N	15	0	1.122894573	190	190	19.74	2020/8/28	0	106	96	Y	234	35.2	2	30.8	3.16	30.7	5
0	4	2.8	0	female	2.85	257	1	3	elective	umbilical bulge	umbilical bulge repair	general anesthesia	2020/8/18	2020/8/18 9:10	2020/8/18 9:15	2020/8/18 10:10	2020/8/18 11:12	2020/8/18 11:25	2020/8/24 10:19	0	0	62	0	135	8574	32.8	2	0	N	0	N	3	1	0.476190476	120	120	41.47	2020/9/9	0	169	178	Y	145	32.5	2	33.1	4.09	29.9	4.73
0	22	2.1	0	male	1.58	232	1	3	emergency	gastric perforation	gastric perforation repair	general anesthesia	2020/8/25	2020/8/25 15:50	2020/8/25 15:52	2020/8/25 16:30	2020/8/25 18:15	2020/8/25 18:30	2020/8/29 14:29	0	1	105	0	160	5519	36.5	3	0	N	0	N	10	0	1.785714286	70	70	19.05	2020/9/15	0	104	97	Y	70	35.3	1	15	2.41	16	2.01
0	1	2.2	0	female	2.3	251	1	2	emergency	NEC	enterectomy	general anesthesia	2020/8/28	2020/8/28 17:25	2020/8/28 17:30	2020/8/28 18:50	2020/8/28 20:50	2020/8/28 21:00	2020/8/29 10:52	0	1	120	1	215	832	36.9	3	0	N	0	N	7	0	0.88794926	100	100	22.73	2020/9/12	0	122	122	Y	80	35.8	1	82.5	6.47	69.2	6.55
0	2	3.3	0	female	3.4	274	0	3	emergency	NEC	enterectomy	general anesthesia	2020/9/6	2020/9/6 14:40	2020/9/6 14:50	2020/9/6 15:50	2020/9/6 17:40	2020/9/6 17:50	2020/9/9 11:25	0	0	110	0	190	3935	36.7	5	50	Y	0	N	25	0	2.392344498	100	175	28.92561983	2020/9/24	0	101	100	Y	10	35.8	1	31.8	4.28	27.9	3.88
0	2	3	0	male	3	287	0	2	emergency	congenital anorectal malformation	anoplasty	general anesthesia	2020/9/14	2020/9/14 15:10	2020/9/14 15:15	2020/9/14 16:00	2020/9/14 17:25	2020/9/14 17:30	2020/9/15 22:46	0	0	140	1	85	1756	35.3	2	0	N	0	N	5	0	1.176470588	50	50	7.142857143	2020/9/25	0	173	179	Y	140	34.8	1	52.9	2.62	74.6	2.53
0	1	3.7	0	female	3.72	281	0	2	emergency	congenital anorectal malformation	anoplasty	general anesthesia caudal	2020/11/19	2020/11/19 21:17	2020/11/19 21:25	2020/11/19 22:05	2020/11/19 22:15	2020/11/19 22:45	2020/11/19 22:30	0	1	10	0	88	15	36.9	1	0	N	0	N	3	0	0.552825553	50	50	81.08108108	2020/11/30	0	194	171	N	0	36.5	1	46.4	2.68	46.3	2.21
1	8	2.4	0	male	2.4	246	1	3	emergency	intestinal malrotation	intestinal malrotation repair	general anesthesia	2020/11/19	2020/11/19 21:48	2020/11/19 21:55	2020/11/19 23:00	2020/11/20 0:55	2020/11/20 1:30	NA	1	1	115	0	222	NA	33.8	3	75	Y	0	N	50	0	5.630630631	100	212.5	46.19565217	2020/11/23	1	72	150	Y	222	33.6	2	36.3	5.85	26.5	3.61
0	27	3	0	female	3.4	280	0	3	emergency	hernia	hernia repair	general anesthesia	2020/11/21	2020/11/21 22:15	2020/11/21 22:20	2020/11/21 22:45	2020/11/21 23:06	2020/11/21 23:10	2020/11/22 9:57	0	1	21	0	55	651	36.4	1	0	N	0	N	5	0	1.818181818	25	25	23.80952381	2020/11/26	0	134	127	N	0	36.2	1	25.3	3.52	23	5.56
0	5	4.3	0	male	4.3	280	0	2	emergency	ileus	enterostomy	general anesthesia	2020/11/22	2020/11/22 18:35	2020/11/22 18:45	2020/11/22 19:45	2020/11/22 21:40	2020/11/22 21:55	2020/11/23 7:14	0	1	115	0	200	574	35.3	2	0	N	0	N	70	0	4.88372093	120	120	14.56016178	2020/12/18	0	174	160	Y	140	34.2	1	187.4	21.86	33.5	6.74
1	12	2.4	0	male	2.4	246	1	3	elective	intestinal malrotation	intestinal malrotation repair	general anesthesia	2020/11/23	2020/11/23 10:35	2020/11/23 10:37	2020/11/23 10:55	2020/11/23 11:20	2020/11/23 11:30	NA	1	1	25	0	55	NA	35.3	8	0	N	0	N	1	1	0.454545455	20	20	20	2020/11/23	1	122	88	Y	55	35.3	1	23	3.58
0	1	3.1	0	female	3.17	280	0	3	elective	congenital anorectal malformation	anoplasty	general anesthesia	2020/11/25	2020/11/25 10:28	2020/11/25 10:30	2020/11/25 12:33	2020/11/25 15:20	2020/11/25 15:55	2020/11/26 10:06	0	0	167	1	327	1126	35.8	10	0	N	0	N	30	0	1.775673276	200	200	23.17944756	2020/12/13	0	143	122	Y	170	35	1	43.3	3.58	18.7	1.23
0	2	2.7	0	male	2.7	269	0	3	elective	congenital anorectal malformation	anoplasty	general anesthesia	2020/11/26	2020/11/26 16:15	2020/11/26 16:20	2020/11/26 16:49	2020/11/26 17:20	2020/11/26 17:30	2020/11/27 22:55	0	0	31	0	75	1775	36.1	1	0	N	0	N	3	0	0.888888889	40	40	28.67383513	2020/12/11	0	176	153	N	0	36.1	1	90.4	7.82	70.4	6.91
0	21	3.2	0	male	3.28	268	0	2	emergency	hernia	hernia repair	general anesthesia caudal	2020/11/30	2020/11/30 0:46	2020/11/30 0:50	2020/11/30 1:20	2020/11/30 2:00	2020/11/30 2:05	2020/11/30 10:14	0	1	40	0	79	494	35.3	1	0	N	0	N	3	0	0.712025316	50	50	23.4375	2020/12/7	0	154	159	Y	89	35	1	25.6	3.12	19.9	1.62
0	1	2.68	0	male	2.68	266	0	3	emergency	intestinal atresia	enterectomy	general anesthesia	2020/12/4	2020/12/4 12:15	2020/12/4 13:00	2020/12/4 13:43	2020/12/4 16:20	2020/12/4 16:30	2020/12/6 10:21	0	0	157	1	255	2521	36.8	3	75	Y	0	N	20	0	1.755926251	200	312.5	44.56222074	2020/12/29	0	175	152	Y	90	35	1	59	5.1	27.7	6.53
0	6	1.5	1	male	1.35	202	1	3	emergency	NEC	enterostomy	general anesthesia	2020/12/8	2020/12/8 4:40	2020/12/8 5:00	2020/12/8 5:20	2020/12/8 8:00	2020/12/8 8:30	NA	1	1	160	1	230	NA	35.5	80	140	Y	50	Y	15	0	2.608695652	118	403	100.75	2020/12/8	1	148	79	Y	140	35.2	1	68.8	12.26	48.7	9.19
0	7	3.24	0	female	3.24	259	0	3	elective	intestinal malrotation	intestinal malrotation repair	general anesthesia	2020/12/14	2020/12/14 8:45	2020/12/14 9:10	2020/12/14 10:05	2020/12/14 13:10	2020/12/14 13:20	2020/12/15 12:37	0	0	185	1	275	1407	36.4	5	0	N	0	N	50	0	3.367003367	180	180	18.01801802	2020/12/31	0	169	157	N	0	36	1	42.4	1.75	30.4	1.77
1	12	1.99	0	female	1.99	238	1	3	emergency	NEC	enterostomy	general anesthesia	2020/12/16	2020/12/16 1:40	2020/12/16 1:45	2020/12/16 2:25	2020/12/16 4:15	2020/12/16 4:35	2020/12/19 14:52	0	1	110	0	175	4957	36.1	5	16	Y	0	N	15	0	2.584350323	50	74	20.28323435	2021/1/1	0	95	82	Y	50	35.7	1	27.2	28.2	6.19	6.43
0	23	3.5	0	female	3.2	280	0	3	emergency	hernia	hernia repair	general anesthesia	2020/12/19	2020/12/19 16:42	2020/12/19 16:45	2020/12/19 17:15	2020/12/19 17:40	2020/12/19 18:00	2020/12/20 9:38	0	1	25	0	78	958	36.3	1	0	N	0	N	0		0	30	30	20.57142857	2020/12/31	0	133	118	Y	10	35.9	1	20.2	4.5	18.8	5.49
0	28	3.45	0	female	3.45	266	0	3	emergency	hernia	hernia repair	general anesthesia	2020/12/30	2020/12/30 14:15	2020/12/30 14:20	2020/12/30 15:00	2020/12/30 15:22	2020/12/30 15:35	2020/12/31 16:38	0	0	22	0	80	1516	37.3	1	0	N	0	N	0		0	50	50	39.5256917	2021/1/6	0	108	92	N	0	37	1	20.1	3.13	18.6	3.3
1	1	2.14	0	male	2.14	256	1	3	emergency	intestinal malrotation	intestinal malrotation repair	general anesthesia	2020/12/31	2020/12/31 22:20	2020/12/31 22:20	2020/12/31 22:25	2021/1/1 0:15	2021/1/1 0:25	NA	1	1	245	1	322	NA	34.4	20	50	Y	15	Y	10	0	0.870726186	60	157.5	18.02403204	2021/1/1	1	99	92	Y	125	34.1	1	71.2	3.77	85.5	4.12
0	1	2.14	0	male	2.14	256	1	3	emergency	intestinal malrotation	intestinal malrotation repair	general anesthesia	2020/12/31	2020/12/31 9:26	2020/12/31 9:26	2020/12/31 10:25	2020/12/31 13:45	2020/12/31 14:40	NA	1	0	110	0	125	NA	35.7	10	0	N	0	N	0		0	120	120	30.58623619	2021/1/1	1	155	140	Y	250	35	1	56.7	3.43	71.2	3.77
0	2	2.7	0	female	2.85	263	0	3	emergency	ileus	enterostomy	general anesthesia	2021/1/5	2021/1/5 15:35	2021/1/5 15:45	2021/1/5 17:10	2021/1/5 20:50	2021/1/5 21:00	2021/1/8 11:06	0	0	220	1	325	3736	36.1	5	0	N	0	N	20	0	1.367521368	290	290	29.29292929	2021/2/4	0	140	123	Y	140	35.1	1	54	3.05	42.2	4.31
1	9	1.6	0	male	1.42	215	1	3	emergency	NEC	enterostomy	general anesthesia	2021/1/8	2021/1/8 1:19	2021/1/8 1:20	2021/1/8 2:30	2021/1/8 4:20	2021/1/8 4:30	NA	1	1	110	0	191	NA	36.2	5	19	Y	0	N	5	0	0.981675393	50	78.5	26.76136364	2021/1/9	1	110	122	Y	10	35.9	1	61.9	6.17	44.9	5.78
0	8	1.9	0	female	1.98	260	0	3	emergency	NEC	enterostomy	general anesthesia	2021/1/13	2021/1/13 6:05	2021/1/13 6:20	2021/1/13 7:10	2021/1/13 9:50	2021/1/13 10:30	2021/1/14 11:28	0	1	160	1	265	1538	35.6	3	70	Y	0	N	10	0	1.191658391	130	235	46.38157895	2021/2/15	0	115	170	Y	150	35	1	32	5.84	27	5.42
0	2	2.6	0	male	2.65	271	0	3	emergency	congenital anorectal malformation	enterostomy	general anesthesia	2021/1/21	2021/1/21 23:00	2021/1/21 23:10	2021/1/21 23:30	2021/1/22 0:35	2021/1/22 0:40	2021/1/22 9:26	0	1	65	0	100	531	35.7	2	0	N	0	N	30	0	6.923076923	60	60	21.30177515	2021/2/1	1	181	164	Y	60	35.5	1	77.5	5.26	45.4	2.61
1	9	3.3	0	female	3.33	269	0	3	elective	intestinal malrotation	intestinal malrotation repair	general anesthesia	2021/1/21	2021/1/21 9:28	2021/1/21 9:30	2021/1/21 10:30	2021/1/21 14:35	2021/1/21 14:50	NA	1	0	245	1	322	NA	36.5	10	45	Y	0	N	20	0	1.129305477	250	317.5	23.56215213	2021/4/30	0	192	170	Y	30	35.9	1	37.4	2.78	34.5	4.26
0	2	2.6	0	female	2.55	271	0	2	elective	congenital anorectal malformation	anoplasty	general anesthesia caudal	2021/1/27	2021/1/27 9:25	2021/1/27 9:30	2021/1/27 10:05	2021/1/27 11:15	2021/1/27 11:20	2021/1/27 20:42	0	0	70	0	115	567	36.6	5	0	N	0	N	5	0	1.003344482	70	70	23.07692308	2021/2/9	0	162	154	N	0	36.3	1	57.5	4.81	54.1	1.07
0	1	3.5	0	male	3.5	274	0	3	emergency	congenital anorectal malformation	anoplasty	general anesthesia	2021/2/8	2021/2/8 17:51	2021/2/8 18:00	2021/2/8 18:15	2021/2/8 18:39	2021/2/8 18:55	2021/2/8 18:48	0	1	24	0	64	9	36.2	3	0	N	0	N	5	0	1.339285714	50	50	35.71428571	2021/2/22	0	178	149	N	0	36	1	65.2	4.86	68.8	5.38
1	23	3.7	0	male	3.83	281	0	3	elective	NEC	enterostomy	general anesthesia	2021/2/8	2021/2/8 16:51	2021/2/8 17:10	2021/2/8 18:42	2021/2/8 20:40	2021/2/8 20:50	2021/2/11 14:43	0	0	118	0	239	3963	36.9	5	0	N	0	N	5	1	0.339251385	150	150	20.61383417	2021/2/24	0	105	107	N	0	36.7	1	14.3	2.84	23.4	5.81
0	4	2.9	0	female	1.96	249	1	3	emergency	intestinal atresia	enterectomy	general anesthesia	2021/2/11	2021/2/11 1:23	2021/2/11 1:40	2021/2/11 2:55	2021/2/11 5:15	2021/2/11 5:20	2021/2/11 15:11	0	1	140	1	237	596	34.7	2	0	N	0	N	15	0	1.309471846	100	100	14.77832512	2021/4/14	0	165	151	Y	237	33	1	74.8	5.92	50	5.54
0	4	1.5	1	female	1.49	219	1	3	emergency	gastric perforation	gastric perforation repair	general anesthesia	2021/2/13	2021/2/13 2:25	2021/2/13 2:30	2021/2/13 3:00	2021/2/13 4:00	2021/2/13 4:15	2021/2/21 9:47	0	1	60	0	110	11867	35.5	2	0	N	0	N	3	0	1.090909091	20	20	13.33333333	2021/3/17	0	122	108	Y	110	35.5	1	55	7.26	60.7	7.61
0	1	3.25	0	female	3.25	281	0	3	emergency	umbilical bulge	umbilical bulge repair	general anesthesia	2021/2/19	2021/2/19 2:00	2021/2/19 2:15	2021/2/19 3:05	2021/2/19 6:55	2021/2/19 7:00	2021/2/22 21:48	0	1	230	1	300	5213	35.2	2	0	N	0	N	10	0	0.615384615	200	200	16.05351171	2021/3/26	0	171	152	Y	305	34.8	1	66.1	4.86	93	6.07
0	8	2.2	0	male	1.94	258	1	2	emergency	NEC	enterostomy	general anesthesia	2021/2/25	2021/2/25 23:30	2021/2/25 23:35	2021/2/26 0:15	2021/2/26 2:35	2021/2/26 2:45	2021/2/26 9:32	0	1	140	1	195	417	35.2	2	0	N	0	N	10	0	1.398601399	110	110	21.42857143	2021/3/15	0	176	150	Y	130	34.5	1	43.6	3.09	21.7	3.69
0	2	3.3	0	female	2.33	263	0	3	emergency	congenital anorectal malformation	anoplasty	general anesthesia	2021/2/28	2021/2/28 10:56	2021/2/28 11:00	2021/2/28 11:41	2021/2/28 11:53	2021/2/28 12:00	2021/3/1 15:31	0	1	12	0	64	1658	36.1	1	0	N	0	N	5	0	1.420454545	20	20	30.3030303	2021/3/16	0	205	193	N	0	36	1	56.6	3.63	37.4	4.79
1	23	2.9	0	female	1.96	248	0	3	elective	intestinal atresia	enterectomy	general anesthesia	2021/3/2	2021/3/2 13:20	2021/3/2 13:23	2021/3/2 14:15	2021/3/2 16:25	2021/3/2 16:35	2021/3/5 17:01	0	0	130	1	195	4356	35.4	3	0	N	0	N	10	0	1.061007958	50	50	7.957559682	2021/4/14	0	88	142	Y	140	34.4	1	22.4	3.16	31.9	3.38
0	1	2.7	0	male	2.64	250	1	3	emergency	intestinal atresia	enterectomy	general anesthesia	2021/3/5	2021/3/5 12:35	2021/3/5 12:40	2021/3/5 13:45	2021/3/5 15:35	2021/3/5 15:40	2021/3/8 14:48	0	0	110	0	185	4273	35.4	2	0	N	0	N	20	0	2.402402402	50	50	10.1010101	2021/5/25	0	154	90	Y	188	35.2	1	51.9	3.06	61.9	4.35
0	2	3.4	0	male	3.37	279	0	2	elective	congenital anorectal malformation	enterostomy	general anesthesia	2021/3/9	2021/3/9 13:10	2021/3/9 13:20	2021/3/9 14:00	2021/3/9 14:40	2021/3/9 14:40	2021/3/10 12:20	0	0	40	0	90	1300	36.1	2	0	N	0	N	10	0	1.960784314	50	50	22.05882353	2020/3/20	0	151	136	Y	20	36.2	1	56.1	2.8	68.3	4.56
0	3	3.4	0	male	3.5	278	0	2	emergency	NEC	enterostomy	general anesthesia	2021/3/10	2021/3/10 12:00	2021/3/10 12:10	2021/3/10 13:10	2021/3/10 15:20	2021/3/10 15:25	2021/3/11 12:52	0	0	130	1	205	1292	36.5	2	0	N	0	N	7	0	0.602582496	150	150	20.36199095	2021/3/29	0	126	127	N	0	36.2	1	49.8	5.49	44.1	5.9
0	5	2.1	0	female	2.24	246	1	2	emergency	appendicitis	appendectomy	general anesthesia	2021/3/24	2021/3/24 13:55	2021/3/24 14:10	2021/3/24 15:55	2021/3/24 17:00	2021/3/24 17:15	2021/3/25 15:38	0	0	65	0	200	1358	36	1	0	N	0	N	10	0	1.428571429	60	60	26.37362637	2021/4/8	0	129	109	N	0	36	1	59.8	3.03	55	9.94
0	2	2.7	0	male	2.8	267	0	3	emergency	NEC	enterostomy	general anesthesia	2021/3/25	2021/3/25 18:00	2021/3/25 18:05	2021/3/25 18:45	2021/3/25 20:30	2021/3/25 21:20	2021/3/26 18:26	0	1	105	0	200	1316	35.9	5	0	N	0	N	15	0	1.666666667	70	70	14.81481481	2021/4/13	0	174	139	Y	110	34.9	1	65.4	2.25	46.6	1.89
0	2	2.8	0	male	2.8	281	0	3	emergency	ileus	congenital circular pancreas correction	general anesthesia	2021/3/31	2021/3/31 14:00	2021/3/31 14:05	2021/3/31 15:35	2021/3/31 20:55	2021/3/31 21:00	2021/4/2 11:30	0	0	320	1	420	2315	36.4	3	0	N	0	N	50	0	2.551020408	291	291	19.48660714	2021/5/1	0	161	140	Y	140	35.3	1	66.4	5.58	60.3	6.88
0	28	3.1	0	male	2.58	248	1	3	emergency	NEC	enterectomy	general anesthesia	2021/4/3	2021/4/3 13:50	2021/4/3 13:55	2021/4/3 15:10	2021/4/3 18:00	2021/4/3 18:10	2021/4/7 11:22	0	1	170	1	260	5362	36.1	3	0	N	0	N	10	0	0.744416873	200	200	22.77039848	2021/4/20	0	111	97	Y	90	35.7	1	22.1	6.13	30.5	5.35
0	3	1.8	0	male	1.92	226	1	3	emergency	gastric perforation	gastric perforation repair	general anesthesia	2021/4/11	2021/4/11 7:15	2021/4/11 7:25	2021/4/11 9:05	2021/4/11 11:40	2021/4/11 11:40	2021/4/13 14:48	0	1	155	1	265	3068	34.6	20	50	Y	0	N	5	0	0.628930818	131	206	44.30107527	2021/5/7	0	141	112	Y	275	33.2	1	34.9	5.93	41.1	6.37
0	1	2.94	0	female	2.94	288	0	2	elective	congenital anorectal malformation	anoplasty	general anesthesia caudal	2021/4/13	2021/4/13 20:48	2021/4/13 20:50	2021/4/13 21:10	2021/4/13 21:25	2021/4/13 21:50	2021/4/13 21:40	0	1	15	0	62	15	36.6	1	0	N	0	N	5	0	1.645819618	50	50	68.02721088	2021/4/21	0	195	165	N	0	36.3	1	61.6	4.03	44.4	0.77
0	5	2.1	0	female	2.2	249	1	3	emergency	NEC	enterostomy	general anesthesia	2021/4/17	2021/4/17 15:00	2021/4/17 15:05	2021/4/17 15:55	2021/4/17 18:05	2021/4/17 18:10	2021/4/19 15:05	0	1	130	1	190	2700	35	2	0	N	0	N	150	0	22.55639098	160	160	35.16483516	2021/4/30	0	181	140	Y	195	34.5	1	46	1.58	26.9	2.53
0	3	2.6	0	male	2.53	271	0	3	emergency	NEC	enterostomy	general anesthesia	2021/4/21	2021/4/21 15:55	2021/4/21 16:00	2021/4/21 16:55	2021/4/21 18:50	2021/4/21 19:00	2021/4/24 13:37	0	0	115	0	185	4007	35.8	3	0	N	0	N	50	0	6.237006237	100	100	20.06688963	2021/5/13	0	160	133	Y	130	35.2	1	28.3	2.8	33	3.01
0	3	3.4	0	male	3.6	278	0	3	emergency	NEC	enterostomy	general anesthesia	2021/4/21	2021/4/21 5:45	2021/4/21 5:50	2021/4/21 6:40	2021/4/21 9:45	2021/4/21 9:57	2021/4/22 13:29	0	1	185	1	252	1664	36.4	5	0	N	0	N	10	0	0.700280112	170	170	16.21621622	2021/5/13	0	119	125	N	0	36.1	1	42.8	8.55	54.3	9.12
0	3	2.9	0	male	3.03	270	0	3	emergency	NEC	enterostomy	general anesthesia	2021/4/23	2021/4/23 21:10	2021/4/23 21:15	2021/4/23 22:15	2021/4/24 0:20	2021/4/24 0:30	2021/4/25 14:43	0	1	125	1	200	2303	36.2	2	0	N	0	N	5	0	0.517241379	150	150	24.82758621	2021/5/18	0	196	173	N	0	36.1	1	29.6	3.25	34.1	5.01
1	6	3	0	female	3	268	0	3	emergency	NEC	enterostomy	general anesthesia	2021/4/27	2021/4/27 2:55	2021/4/27 3:00	2021/4/27 4:00	2021/4/27 6:50	2021/4/27 6:50	2021/4/28 11:42	0	1	170	1	235	1732	36.3	5	100	Y	0	N	20	0	1.70212766	170	320	37.64705882	2021/5/10	0	81	137	N	0	36.1	1	39	3.74	42.3	4.94
0	28	3.5	0	female	3.21	287	0	2	elective	pyloric hypertrophy	pyloric myotomy	general anesthesia	2021/4/30	2021/4/30 9:35	2021/4/30 9:40	2021/4/30 10:10	2021/4/30 11:04	2021/4/30 11:08	2021/4/30 19:57	0	0	54	0	93	533	36	1	0	N	0	N	10	0	1.843317972	80	80	25.3968254	2021/5/7	0	150	129	Y	10	35.8	1	27.7	2.17	24	3.19
0	2	3.1	0	female	3.15	282	0	3	emergency	intestinal atresia	enterectomy	general anesthesia	2021/5/2	2021/5/2 9:15	2021/5/2 9:20	2021/5/2 10:00	2021/5/2 11:40	2021/5/2 11:50	2021/5/3 9:40	0	1	100	0	155	1320	36	2	0	N	0	N	15	0	1.873048907	110	110	21.29032258	2021/5/20	0	154	173	Y	30	35.8	1	62.6	3.15	52.2	2.94
1	1	3.2	0	male	3.17	263	0	3	emergency	NEC	enterostomy	general anesthesia	2021/5/2	2021/5/2 16:25	2021/5/2 16:30	2021/5/2 17:15	2021/5/2 19:45	2021/5/2 19:55	2021/5/4 16:57	0	1	150	1	210	2712	36.3	5	0	N	25	Y	10	0	0.892857143	150	187.5	23.4375	2021/5/26	0	210	144	N	0	36.2	1	65.2	7.58	74.5	8.74
0	8	2.8	0	male	2.77	261	0	3	emergency	NEC	enterostomy	general anesthesia	2021/5/3	2021/5/3 19:30	2021/5/3 19:32	2021/5/3 20:50	2021/5/3 22:30	2021/5/3 22:40	2021/5/4 10:27	0	1	100	0	190	717	36.2	2	0	N	0	N	20	0	2.255639098	110	110	23.57142857	2021/6/10	0	152	123	Y	20	35.8	1	26.9	3.97	26.8	3.99
0	4	3.5	0	female	3.6	272	0	3	emergency	NEC	appendectomy	general anesthesia	2021/5/4	2021/5/4 23:53	2021/5/4 23:56	2021/5/5 0:55	2021/5/5 2:20	2021/5/5 2:25	2021/5/5 17:00	0	1	85	0	152	880	36.9	2	0	N	0	N	5	0	0.563909774	102	102	20.57142857	2021/5/21	0	177	134	N	0	36.8	1	42.4	3.04	25.3	6.09
0	2	2.7	0	female	3.7	259	0	2	emergency	congenital anorectal malformation	anoplasty	general anesthesia	2021/5/14	2021/5/14 15:45	2021/5/14 15:55	2021/5/14 16:10	2021/5/14 17:10	2021/5/14 17:30	2021/5/15 18:01	0	0	60	0	105	1491	34.4	2	0	N	0	N	3	0	0.634920635	50	50	18.51851852	2021/5/26	0	193	179	Y	105	34.2	1	43.7	1.45	41.5	3.05
0	11	3	0	female	2.9	271	0	3	emergency	appendicitis	appendectomy	general anesthesia	2021/5/15	2021/5/15 15:50	2021/5/15 16:00	2021/5/15 16:50	2021/5/15 17:50	2021/5/15 18:00	2021/5/17 15:40	0	1	60	0	130	2750	35.5	2	0	N	0	N	20	0	3.076923077	110	110	36.66666667	2021/5/29	0	117	113	Y	130	35.1	1	19.3	3.46	23.3	3.88
0	5	2.4	0	male	2.29	249	1	3	emergency	NEC	enterostomy	general anesthesia	2021/5/17	2021/5/17 18:00	2021/5/17 18:05	2021/5/17 19:05	2021/5/17 20:20	2021/5/17 20:30	2021/5/20 11:23	0	1	75	0	150	3783	36.1	5	0	N	0	N	5	0	0.833333333	50	50	16.66666667	2021/6/10	0	151	111	Y	30	35.4	1	39.3	3	45.3	4.04
0	5	3.5	0	male	3.64	274	0	3	emergency	NEC	enterostomy	general anesthesia	2021/5/19	2021/5/19 6:40	2021/5/19 6:45	2021/5/19 7:50	2021/5/19 10:20	2021/5/19 11:00	2021/5/21 11:12	0	1	150	1	260	2932	35.7	5	0	N	0	N	10	0	0.659340659	120	120	13.71428571	2021/6/9	0	154	136	Y	160	35.5	1	57.7	1.7	34.7	4.76
0	12	3.5	0	male	3.5	280	0	3	emergency	NEC	enterostomy	general anesthesia	2021/5/20	2021/5/20 17:50	2021/5/20 17:55	2021/5/20 18:25	2021/5/20 21:10	2021/5/20 21:15	2021/5/22 9:52	0	1	165	1	205	2202	36.7	5	0	N	0	N	10	0	0.836236934	150	150	15.58441558	2021/7/29	0	138	127	N	0	36.6	1	20	2.89	24.6	3.47
0	2	2.5	0	male	2.66	260	0	3	emergency	ileus	enterectomy	general anesthesia	2021/5/24	2021/5/24 21:40	2021/5/24 21:45	2021/5/24 22:50	2021/5/25 1:35	2021/5/25 1:45	2021/5/25 13:38	0	1	165	1	245	723	35.3	3	0	N	0	N	15	0	1.469387755	123	123	17.89090909	2021/9/14	0	144	154	Y	245	34.1	1	78.6	2.8	87.2	2.75
0	28	2.8	0	male	2.77	261	0	2	emergency	NEC	enterostomy	general anesthesia	2021/5/25	2021/5/25 13:25	2021/5/25 13:35	2021/5/25 14:35	2021/5/25 16:00	2021/5/25 17:30	2021/5/27 11:29	0	0	85	0	245	2609	36.1	3	0	N	0	N	15	0	1.311953353	140	140	35.29411765	2021/6/10	0	110	96	Y	120	35.5	1	13.2	4.22	25.2	3.74
0	17	3.3	0	female	3.05	280	0	2	emergency	hernia	hernia repair	general anesthesia	2021/6/2	2021/6/2 14:36	2021/6/2 14:45	2021/6/2 15:15	2021/6/2 15:40	2021/6/2 15:55	2021/6/2 23:33	0	0	25	0	79	473	36.6	1	0	N	0	N	1	1	0.230149597	50	50	36.36363636	2021/6/8	0	138	119	N	0	36.5	1	18.5	1.98
0	12	2.3	0	female	1.82	228	1	3	emergency	NEC	enterectomy	general anesthesia	2021/6/2	2021/6/2 9:05	2021/6/2 9:10	2021/6/2 10:20	2021/6/2 12:20	2021/6/2 12:50	2021/6/7 14:46	0	0	120	0	225	7346	34.6	5	30	Y	0	N	10	0	1.15942029	119	164	35.65217391	2021/6/29	0	109	115	Y	225	34.1	1	42.9	2.76	35	7.33
0	3	1.9	0	female	2.04	243	1	2	emergency	intestinal atresia	enterectomy	general anesthesia	2021/6/5	2021/6/5 10:32	2021/6/5 10:35	2021/6/5 11:30	2021/6/5 14:40	2021/6/5 14:50	2021/6/6 14:13	0	1	190	1	258	1413	34.3	5	0	N	0	N	10	0	1.223990208	150	150	24.93074792	2021/6/22	0	157	166	Y	268	33.1	1	54.6	4.36	43.9	5.19
0	2	2.4	0	male	2.45	266	0	2	emergency	congenital anorectal malformation	anoplasty	general anesthesia	2021/6/7	2021/6/7 17:45	2021/6/7 17:50	2021/6/7 18:15	2021/6/7 19:35	2021/6/7 19:45	2021/6/8 17:16	0	1	80	0	120	1301	36.3	5	0	N	0	N	10	0	2.083333333	40	40	12.5	2021/6/17	0	174	157	N	0	36.1	1	59.6	2.44	61.1	1.26
0	17	1.6	0	female	1.35	214	1	3	emergency	NEC	enterostomy	general anesthesia	2021/6/8	2021/6/8 18:45	2021/6/8 18:55	2021/6/8 20:30	2021/6/8 22:45	2021/6/8 23:20	2021/6/12 15:47	0	1	135	1	275	5342	35.5	5	50	Y	0	N	20	0	2.727272727	85	160	44.44444444	2021/6/29	0	129	166	Y	263	35.4	1	39.8	4.48	33.2	5.18
0	2	2.8	0	male	2.9	276	0	3	emergency	NEC	enterostomy	general anesthesia	2021/6/10	2021/6/10 23:48	2021/6/10 23:49	2021/6/11 0:45	2021/6/11 2:50	2021/6/11 3:00	2021/6/11 16:47	0	1	125	1	192	837	35.4	5	0	N	0	N	10	0	1.116071429	170	170	29.14285714	2021/6/26	0	155	101	Y	192	35.1	1	41.8	3.49	12.2	3.88
1	21	2.3	0	female	1.82	228	1	3	emergency	NEC	enterectomy	general anesthesia	2021/6/11	2021/6/11 17:55	2021/6/11 18:00	2021/6/11 19:12	2021/6/11 21:00	2021/6/11 21:40	2021/6/13 11:36	0	1	108	0	225	2316	35.5	5	50	Y	0	N	15	0	1.739130435	70	145	35.02415459	2021/6/29	0	103	137	Y	225	35	1	13.3	4.43	23.1	5.15
0	10	1.7	0	female	1.63	225	1	3	emergency	appendicitis	appendectomy	general anesthesia	2021/6/22	2021/6/22 21:30	2021/6/22 21:40	2021/6/22 22:30	2021/6/22 23:25	2021/6/22 23:35	2021/6/24 13:51	0	1	55	0	125	2306	35.7	2	0	N	0	N	3	1	0.847058824	60	60	38.5026738	2021/7/11	0	174	144	Y	70	34.7	1	47	3.12	34.6	6.07
0	4	2.7	0	female	2.9	255	1	3	emergency	NEC	enterostomy	general anesthesia	2021/7/2	2021/7/2 21:05	2021/7/2 21:25	2021/7/2 22:45	2021/7/3 1:40	2021/7/3 1:50	2021/7/4 13:42	0	1	175	1	285	2162	35	5	0	N	0	N	40	0	3.118908382	218	218	27.68253968	2021/7/17	0	118	86	Y	240	34.6	1	40.1	5.63	36.2	5.35
0	6	3	0	female	2.66	256	1	3	emergency	intestinal malrotation	intestinal malrotation repair	general anesthesia	2021/7/10	2021/7/10 18:45	2021/7/10 18:55	2021/7/10 20:15	2021/7/10 22:25	2021/7/10 22:35	2021/7/14 15:06	0	1	130	1	230	5321	36.1	10	0	N	0	N	8	0	0.695652174	196	196	30.15384615	2021/9/29	0	129	111	Y	10	35.9	1	25.4	6.23	30.3	5.4
0	8	2.6	0	male	2.6	282	0	3	emergency	diaphragmatic hernia	diaphragmatic hernia repair	general anesthesia	2021/7/24	2021/7/24 22:05	2021/7/24 22:10	2021/7/24 23:10	2021/7/25 0:00	2021/7/25 0:20	2021/8/2 13:46	0	1	50	0	135	12346	35.3	1	0	N	0	N	10	0	1.709401709	50	50	23.07692308	2021/8/5	0	132	132	Y	135	35	1	32.6	4	29.2	2.73
0	3	3.4	0	male	3.5	280	0	2	elective	congenital anorectal malformation	anoplasty	general anesthesia	2021/7/26	2021/7/26 17:10	2021/7/26 17:13	2021/7/26 17:45	2021/7/26 19:05	2021/7/26 19:15	2021/7/27 0:44	0	1	80	0	125	339	36.2	2	0	N	0	N	10	0	1.411764706	100	100	22.05882353	2021/8/6	0	181	152	N	0	36.1	1	57.8	5.02	24.5	6.2
0	4	3.3	0	male	3.54	282	0	3	elective	NEC	enterostomy	general anesthesia	2021/8/4	2021/8/4 15:35	2021/8/4 16:10	2021/8/4 16:55	2021/8/4 18:30	2021/8/4 18:47	2021/8/7 18:03	0	0	95	0	192	4293	35.2	2	0	N	0	N	3	1	0.284090909	130	130	24.88038278	2021/8/25	0	160	156	Y	192	34.9	1	48.2	3.94	18.5	5.38
1	7	0.9	1	male	0.9	179	1	4	emergency	NEC	enterostomy	general anesthesia	2021/8/5	2021/8/5 13:53	2021/8/5 14:05	2021/8/5 15:00	2021/8/5 16:36	2021/8/5 16:50	NA	1	0	96	0	177	NA	35.9	4	0	N	15	Y	2	0	0.753295669	20	42.5	29.51388889	2021/8/6	1	144	56	Y	80	34.3	1	69.3	9.75
0	2	3.5	0	female	3.75	268	0	3	emergency	intestinal atresia	enterectomy	general anesthesia	2021/8/7	2021/8/7 19:45	2021/8/7 19:48	2021/8/7 20:58	2021/8/7 22:50	2021/8/7 23:00	2021/8/9 10:14	0	1	112	0	195	2124	35.6	20	0	N	0	N	10	0	0.879120879	190	190	29.08163265	2021/8/25	0	148	130	Y	195	35.4	1	34.6	4.69	45.2	5.38
0	8	2.5	0	female	2.5	246	1	3	emergency	intestinal stenosis	enterostomy	general anesthesia	2021/8/10	2021/8/10 17:00	2021/8/10 17:10	2021/8/10 17:45	2021/8/10 19:15	2021/8/10 19:20	2021/8/12 13:59	0	1	90	0	140	2564	35.9	3	0	N	0	N	5	0	0.857142857	120	120	32	2021/9/18	0	142	113	Y	50	35.7	1	25.2	2.69	32.4	3.13
0	4	3.25	0	female	3.35	273	0	3	elective	congenital anorectal malformation	anoplasty	general anesthesia	2021/8/23	2021/8/23 13:23	2021/8/23 13:25	2021/8/23 14:05	2021/8/23 14:55	2021/8/23 15:10	2021/8/23 18:32	0	0	50	0	107	217	36.5	2	0	N	0	N	10	0	1.725377426	50	50	18.46153846	2021/9/5	0	189	182	N	0	36.3	1	46.9	2.8	34.2	0.68
0	3	1.9	0	male	1.8	251	1	3	emergency	gastric perforation	gastric perforation repair	general anesthesia	2021/8/26	2021/8/26 23:05	2021/8/26 23:10	2021/8/26 23:55	2021/8/27 2:15	2021/8/27 2:25	2021/8/28 14:54	0	1	140	1	200	2199	36.2	10	0	N	0	N	5	0	0.789473684	100	100	22.55639098	2021/9/16	0	183	153	N	0	36	1	67.1	8.91	24.7	8.87
0	16	2.5	0	female	2.31	250	1	2	emergency	intestinal atresia	enterectomy	general anesthesia	2021/8/28	2021/8/28 10:05	2021/8/28 10:07	2021/8/28 11:26	2021/8/28 12:38	2021/8/28 13:15	2021/9/3 9:45	0	1	72	0	190	8467	34.7	3	75	Y	0	N	25	0	3.157894737	99	211.5	70.5	2021/9/18	0	99	135	Y	190	34.5	1	29.1	5.48	18	5.39
0	27	2.5	0	female	2.02	251	1	2	emergency	hernia	hernia repair	general anesthesia	2021/9/5	2021/9/5 20:00	2021/9/5 20:05	2021/9/5 20:35	2021/9/5 21:40	2021/9/5 21:50	2021/9/6 2:03	0	1	65	0	110	263	36.6	1	0	N	0	N	2	1	0.436363636	50	50	18.46153846	2021/9/11	0	113	88	N	0	36.5	1	26.2	1.58	28.3	1.36
0	13	1.3	1	male	1.15	230	1	4	emergency	NEC	enterostomy	general anesthesia	2021/9/12	2021/9/12 11:10	2021/9/12 11:10	2021/9/12 11:43	2021/9/12 13:20	2021/9/12 13:52	NA	1	1	97	0	162	NA	35.8	2	50	Y	0	N	5	0	1.424501425	20	95	45.20222046	2021/9/17	1	164	132	Y	70	34.3	1	36.7	0.89	46.9	7.21
0	18	1.3	1	male	1.15	230	1	4	emergency	NEC	enterostomy	general anesthesia	2021/9/17	2021/9/17 14:30	2021/9/17 14:40	2021/9/17 14:55	2021/9/17 16:05	2021/9/17 16:05	NA	1	0	70	0	95	NA	36.6	1	0	N	0	N	2	0	0.971659919	18	18	11.86813187	2021/9/17	1	155	101	N	0	36	1	18.3	11.9
[truncated: 13 more columns]
